# Supplementary material for: Crystal structure of 3′-(1H-indole-3-carbon­yl)-1′-methyl-2-oxo-4′-(4-oxo-4H-chromen-3-yl)spiro­[indoline-3,2′-pyrrolidine]-3′-carbo­nitrile
Source: Acta Crystallogr E Crystallogr Commun. 2015 Oct 31;71(Pt 11):o898–9. doi: 10.1107/S2056989015020174 (PMC4645027; doi:10.1107/S2056989015020174)
Supplement: Supplementary file 1 [file e-71-0o898-sup1.cif]

##############################################################################
#                                                                            #
# This CIF contains the data in a paper accepted for publication in          #
# Acta Crystallographica Section E. It conforms to the requirements of       #
# Notes for Authors for Acta Crystallographica Section E, and has been       #
# peer reviewed under the auspices of the IUCr Commission on Journals.       #
#                                                                            #
# Full details of the Crystallographic Information File format               #
# are given in the paper "The Crystallographic Information File (CIF):       #
# a New Standard Archive File for Crystallography" by S. R. Hall, F. H.      #
# Allen and I. D. Brown [Acta Cryst. (1991), A47, 655-685].                  #
#                                                                            #
# The current version of the core CIF dictionary is obtainable from          #
# ftp://ftp.iucr.org/pub/cif_core.dic.                                       #
#                                                                            #
# Software is freely available for graphical display of the structure(s)     #
# in this CIF. For information consult the CIF software page                 #
# http://www.iucr.org/resources/cif/software.                                #
#                                                                            #
# This file may be used for bona fide research purposes within the           #
# scientific community so long as proper attribution is given to the journal # 
# article from which it was obtained.                                        #
#                                                                            #
##############################################################################
data_global
_audit_creation_method     SHELXL-97
_journal_date_recd_electronic     2015-09-15
_journal_date_accepted     2015-10-26
_journal_name_full     'Acta Crystallographica, Section E'
_journal_year     2015
_journal_volume     71
_journal_issue     11
_journal_page_first     o898
_journal_page_last     o899
_journal_paper_category     HO
_journal_paper_doi     10.1107/S2056989015020174
_journal_coeditor_code     SU5215
_publ_contact_author_name     'A. Subbiah Pandi'
_publ_contact_author_address
;
Department of Physics
Presidency College
Chennai 600 005
India
;
_publ_contact_author_email     'aspandian59@gmail.com'
_publ_contact_author_fax     '044 091 2854 4894'
_publ_contact_author_phone     '044 091 24471061'
_publ_section_title
;\
Crystal structure of
3'-(1<i>H</i>-indole-3-carbonyl)-1'-methyl-2-oxo-4'-(4-oxo-4<i>H</i>-chromen-\
3-yl)spiro[indoline-3,2'-pyrrolidine]-3'-carbonitrile
;
loop_
    _publ_author_name
    _publ_author_address
    'M. P. Savithri'
;    Department of Physics
     Queen Mary's College  (Autonomous)
     Chennai 600 004
     India
;
    'R. Raja'
;
      Department of Physics
      Presidency College (Autonomous)
      Chennai 600 005
      India
;
    'D. Kathirvelan'
;
     Industrial Chemistry Laboratory
     Central Leather Research Institute
     Adyar, Chennai 600 020
     India
;
    'B. S. R. Reddy'
;
      Industrial Chemistry Laboratory
      Central Leather Research Institute
      Adyar, Chennai 600 020
      India
;
    'A. SubbiahPandi'
;    Department of Physics
     Presidency College (Autonomous)
     Chennai 600 005
     India
     Department of Physics
     Queen Mary's College (Autonomous)
     Chennai 600 004
     India
;
data_I
_audit_creation_method     SHELXL-97
_chemical_name_systematic
;\
3'-(1<i>H</i>-Indole-3-carbonyl)-1'-methyl-2-oxo-4'-(4-oxo-4<i>H</i>-chromen-\
3-yl)spiro[indoline-3,2'-pyrrolidine]-3'-carbonitrile
;
_chemical_name_common     ?
_chemical_formula_moiety     'C31 H22 N4 O4'
_chemical_formula_sum     'C31 H22 N4 O4'
_chemical_formula_iupac     'C31 H22 N4 O4'
_chemical_formula_weight     514.53
_chemical_melting_point     ?
_symmetry_cell_setting     monoclinic
_symmetry_space_group_name_H-M     'P  21/n'
_symmetry_space_group_name_Hall     '-P 2ybn'
loop_
    _symmetry_equiv_pos_as_xyz
    'x, y, z'
    '-x+1/2, y+1/2, -z+1/2'
    '-x, -y, -z'
    'x-1/2, -y-1/2, z-1/2'
_cell_length_a     13.0401(5)
_cell_length_b     14.9139(6)
_cell_length_c     13.7161(5)
_cell_angle_alpha     90.00
_cell_angle_beta     112.603(2)
_cell_angle_gamma     90.00
_cell_volume     2462.60(16)
_cell_formula_units_Z     4
_cell_measurement_reflns_used     4241
_cell_measurement_theta_min     1.83
_cell_measurement_theta_max     25.00
_cell_measurement_temperature     293(2)
_exptl_crystal_description     Block
_exptl_crystal_colour     Colourless
_exptl_crystal_size_max     0.35
_exptl_crystal_size_mid     0.30
_exptl_crystal_size_min     0.30
_exptl_crystal_density_diffrn     1.388
_exptl_crystal_density_meas     ?
_exptl_crystal_density_method     'not measured'
_exptl_crystal_F_000     1072
_exptl_absorpt_coefficient_mu     0.094
_exptl_absorpt_correction_type     multi-scan
_exptl_absorpt_process_details
;
(SADABS; Bruker, 2004)
;
_exptl_absorpt_correction_T_min     0.9692
_exptl_absorpt_correction_T_max     0.9735
_exptl_special_details     ?
_diffrn_ambient_temperature     293(2)
_diffrn_radiation_type     MoK\a
_diffrn_radiation_wavelength     0.71073
_diffrn_radiation_source     'fine-focus sealed tube'
_diffrn_radiation_monochromator     graphite
_diffrn_measurement_device_type     'Bruker Kappa APEXII CCD'
_diffrn_measurement_method     '\w and \f scans '
_diffrn_detector_area_resol_mean     ?
_diffrn_reflns_number     16591
_diffrn_reflns_av_R_equivalents     0.0299
_diffrn_reflns_av_sigmaI/netI     0.0309
_diffrn_reflns_theta_min     1.83
_diffrn_reflns_theta_max     25.00
_diffrn_reflns_theta_full     25.00
_diffrn_measured_fraction_theta_max     0.997
_diffrn_measured_fraction_theta_full     0.997
_diffrn_reflns_limit_h_min     -14
_diffrn_reflns_limit_h_max     15
_diffrn_reflns_limit_k_min     -17
_diffrn_reflns_limit_k_max     17
_diffrn_reflns_limit_l_min     -16
_diffrn_reflns_limit_l_max     16
_diffrn_standards_number     0
_diffrn_standards_interval_count     0
_diffrn_standards_interval_time     0
_diffrn_standards_decay_%     0
_refine_special_details
;
Refinement of <i>F</i>^2^ against ALL reflections. The weighted <i>R</i>-factor
<i>wR</i> and goodness of fit <i>S</i> are based on <i>F</i>^2^, conventional
<i>R</i>-factors <i>R</i> are based on <i>F</i>, with <i>F</i> set to zero for
negative <i>F</i>^2^. The threshold expression of <i>F</i>^2^ >
\s(<i>F</i>^2^) is used only for calculating <i>R</i>-factors(gt) <i>etc</i>.
and is not relevant to the choice of reflections for refinement.
<i>R</i>-factors based on <i>F</i>^2^ are statistically about twice as large
as those based on <i>F</i>, and <i>R</i>- factors based on ALL data will be
even larger.
;
_reflns_number_total     4341
_reflns_number_gt     3234
_reflns_threshold_expression     I>2sigma(I)
_refine_ls_structure_factor_coef     Fsqd
_refine_ls_matrix_type     full
_refine_ls_R_factor_all     0.0697
_refine_ls_R_factor_gt     0.0487
_refine_ls_wR_factor_gt     0.1208
_refine_ls_wR_factor_ref     0.1323
_refine_ls_goodness_of_fit_ref     1.042
_refine_ls_restrained_S_all     1.042
_refine_ls_number_reflns     4329
_refine_ls_number_parameters     353
_refine_ls_number_restraints     0
_refine_ls_hydrogen_treatment     constr
_refine_ls_weighting_scheme     calc
_refine_ls_weighting_details
         'calc w=1/[\s^2^(Fo^2^)+(0.0575P)^2^+1.2814P] where P=(Fo^2^+2Fc^2^)/3'
_atom_sites_solution_hydrogens     geom
_atom_sites_solution_primary     direct
_atom_sites_solution_secondary     difmap
_refine_ls_shift/su_max     0.000
_refine_ls_shift/su_mean     0.000
_refine_diff_density_max     0.287
_refine_diff_density_min     -0.176
_refine_ls_extinction_method     none
_refine_ls_extinction_coef     ?
loop_
    _atom_type_symbol
    _atom_type_description
    _atom_type_scat_dispersion_real
    _atom_type_scat_dispersion_imag
    _atom_type_scat_source
    'C' 'C' 0.0033 0.0016
                         'International Tables Vol C Tables 4.2.6.8 and 6.1.1.4'
    'H' 'H' 0.0000 0.0000
                         'International Tables Vol C Tables 4.2.6.8 and 6.1.1.4'
    'N' 'N' 0.0061 0.0033
                         'International Tables Vol C Tables 4.2.6.8 and 6.1.1.4'
    'O' 'O' 0.0106 0.0060
                         'International Tables Vol C Tables 4.2.6.8 and 6.1.1.4'
_computing_data_collection
;
APEX2 (Bruker, 2004)
;
_computing_cell_refinement
;
APEX2 and SAINT (Bruker, 2004)
;
_computing_data_reduction
;
SAINT and XPREP (Bruker, 2004)
;
_computing_structure_solution
;
SHELXS97 (Sheldrick, 2008)
;
_computing_structure_refinement
;
SHELXL97 (Sheldrick, 2008)
;
_computing_molecular_graphics
;
PLATON (Spek, 2009)
;
_computing_publication_material
;
SHELXL97 (Sheldrick, 2008) and PLATON (Spek, 2009)
;
loop_
    _atom_site_type_symbol
    _atom_site_label
    _atom_site_fract_x
    _atom_site_fract_y
    _atom_site_fract_z
    _atom_site_U_iso_or_equiv
    _atom_site_adp_type
    _atom_site_calc_flag
    _atom_site_refinement_flags
    _atom_site_occupancy
    _atom_site_symmetry_multiplicity
    _atom_site_disorder_assembly
    _atom_site_disorder_group
    C C1 0.2880(2) 0.25426(16) -0.10673(17) 0.0378(6) Uani d . 1 1 . .
    H H1 0.2737 0.3152 -0.1193 0.045 Uiso calc R 1 1 . .
    C C2 0.36735(18) 0.12268(16) -0.14083(15) 0.0353(5) Uani d . 1 1 . .
    C C3 0.4277(2) 0.08350(19) -0.19416(18) 0.0467(6) Uani d . 1 1 . .
    H H3 0.4542 0.1178 -0.2361 0.056 Uiso calc R 1 1 . .
    C C4 0.4468(2) -0.00645(19) -0.18327(19) 0.0517(7) Uani d . 1 1 . .
    H H4 0.4867 -0.0338 -0.2186 0.062 Uiso calc R 1 1 . .
    C C5 0.4078(2) -0.05821(18) -0.1203(2) 0.0498(7) Uani d . 1 1 . .
    H H5 0.4201 -0.1198 -0.1153 0.060 Uiso calc R 1 1 . .
    C C6 0.35133(19) -0.01845(17) -0.06596(19) 0.0427(6) Uani d . 1 1 . .
    H H6 0.3269 -0.0529 -0.0226 0.051 Uiso calc R 1 1 . .
    C C7 0.33001(17) 0.07404(15) -0.07526(15) 0.0325(5) Uani d . 1 1 . .
    C C8 0.27094(18) 0.11941(15) -0.01806(15) 0.0340(5) Uani d . 1 1 . .
    C C9 0.24912(18) 0.21424(15) -0.04083(15) 0.0307(5) Uani d . 1 1 . .
    C C10 0.18396(18) 0.26261(15) 0.01285(15) 0.0321(5) Uani d . 1 1 . .
    H H10 0.1243 0.2227 0.0130 0.039 Uiso calc R 1 1 . .
    C C11 0.25597(17) 0.28881(15) 0.13121(15) 0.0298(5) Uani d . 1 1 . .
    C C12 0.3687(2) 0.25089(15) 0.16436(16) 0.0338(5) Uani d . 1 1 . .
    C C13 0.26070(17) 0.39617(15) 0.13015(15) 0.0315(5) Uani d . 1 1 . .
    C C14 0.1881(2) 0.43664(17) 0.18886(18) 0.0424(6) Uani d . 1 1 . .
    C C15 0.3657(2) 0.48427(17) 0.27711(19) 0.0464(6) Uani d . 1 1 . .
    C C16 0.4568(3) 0.52655(19) 0.3503(2) 0.0641(9) Uani d . 1 1 . .
    H H16 0.4530 0.5548 0.4093 0.077 Uiso calc R 1 1 . .
    C C17 0.5530(3) 0.5251(2) 0.3323(3) 0.0734(10) Uani d . 1 1 . .
    H H17 0.6159 0.5529 0.3804 0.088 Uiso calc R 1 1 . .
    C C18 0.5596(2) 0.4835(2) 0.2449(3) 0.0683(9) Uani d . 1 1 . .
    H H18 0.6256 0.4856 0.2338 0.082 Uiso calc R 1 1 . .
    C C19 0.4675(2) 0.43842(19) 0.1731(2) 0.0507(7) Uani d . 1 1 . .
    H H19 0.4715 0.4095 0.1146 0.061 Uiso calc R 1 1 . .
    C C20 0.37124(19) 0.43801(16) 0.19138(17) 0.0378(6) Uani d . 1 1 . .
    C C21 0.13173(19) 0.35150(16) -0.03531(16) 0.0382(6) Uani d . 1 1 . .
    H H21A 0.1129 0.3522 -0.1110 0.046 Uiso calc R 1 1 . .
    H H21B 0.0653 0.3635 -0.0217 0.046 Uiso calc R 1 1 . .
    C C22 0.1867(2) 0.50981(18) -0.0085(2) 0.0581(8) Uani d . 1 1 . .
    H H22A 0.1694 0.5195 -0.0823 0.087 Uiso calc R 1 1 . .
    H H22B 0.2473 0.5479 0.0325 0.087 Uiso calc R 1 1 . .
    H H22C 0.1227 0.5236 0.0073 0.087 Uiso calc R 1 1 . .
    C C23 0.19977(18) 0.25368(15) 0.20664(16) 0.0331(5) Uani d . 1 1 . .
    C C24 0.25979(18) 0.25638(15) 0.32050(16) 0.0339(5) Uani d . 1 1 . .
    C C25 0.21092(18) 0.23643(15) 0.39638(16) 0.0338(5) Uani d . 1 1 . .
    C C26 0.1073(2) 0.20842(18) 0.39024(19) 0.0472(6) Uani d . 1 1 . .
    H H26 0.0500 0.1987 0.3251 0.057 Uiso calc R 1 1 . .
    C C27 0.0911(2) 0.1953(2) 0.4831(2) 0.0603(8) Uani d . 1 1 . .
    H H27 0.0222 0.1757 0.4799 0.072 Uiso calc R 1 1 . .
    C C28 0.1754(2) 0.2107(2) 0.5811(2) 0.0555(7) Uani d . 1 1 . .
    H H28 0.1615 0.2020 0.6421 0.067 Uiso calc R 1 1 . .
    C C29 0.2784(2) 0.23842(17) 0.58952(18) 0.0456(6) Uani d . 1 1 . .
    H H29 0.3350 0.2487 0.6549 0.055 Uiso calc R 1 1 . .
    C C30 0.29469(19) 0.25050(16) 0.49630(16) 0.0359(5) Uani d . 1 1 . .
    C C31 0.36911(19) 0.27949(17) 0.37844(17) 0.0412(6) Uani d . 1 1 . .
    H H31 0.4208 0.2950 0.3499 0.049 Uiso calc R 1 1 . .
    N N1 0.45588(18) 0.22200(15) 0.18987(16) 0.0502(6) Uani d . 1 1 . .
    N N2 0.21796(16) 0.41585(13) 0.01775(13) 0.0390(5) Uani d . 1 1 . .
    N N3 0.38947(16) 0.27611(14) 0.48210(14) 0.0430(5) Uani d . 1 1 . .
    H H3A 0.4522 0.2881 0.5320 0.052 Uiso calc R 1 1 . .
    N N4 0.25757(18) 0.48177(15) 0.27375(16) 0.0521(6) Uani d . 1 1 . .
    H H4A 0.2375 0.5062 0.3204 0.063 Uiso calc R 1 1 . .
    O O1 0.08831(15) 0.42855(14) 0.16214(15) 0.0609(5) Uani d . 1 1 . .
    O O2 0.34652(14) 0.21307(11) -0.15668(12) 0.0435(4) Uani d . 1 1 . .
    O O3 0.24130(15) 0.08041(11) 0.04650(13) 0.0511(5) Uani d . 1 1 . .
    O O4 0.10336(13) 0.22832(12) 0.16760(12) 0.0457(4) Uani d . 1 1 . .
loop_
    _atom_site_aniso_label
    _atom_site_aniso_U_11
    _atom_site_aniso_U_22
    _atom_site_aniso_U_33
    _atom_site_aniso_U_12
    _atom_site_aniso_U_13
    _atom_site_aniso_U_23
    C1 0.0488(14) 0.0357(13) 0.0302(11) 0.0036(11) 0.0165(11) -0.0004(10)
    C2 0.0390(13) 0.0396(14) 0.0232(10) 0.0015(11) 0.0072(9) -0.0036(9)
    C3 0.0508(15) 0.0603(18) 0.0311(12) 0.0063(13) 0.0180(11) -0.0023(11)
    C4 0.0495(16) 0.0614(19) 0.0413(14) 0.0121(14) 0.0144(12) -0.0139(13)
    C5 0.0469(15) 0.0412(15) 0.0549(15) 0.0063(12) 0.0124(13) -0.0107(12)
    C6 0.0378(14) 0.0402(15) 0.0454(14) -0.0025(11) 0.0108(11) -0.0007(11)
    C7 0.0338(12) 0.0348(13) 0.0242(10) -0.0015(10) 0.0060(9) -0.0028(9)
    C8 0.0406(13) 0.0360(13) 0.0226(10) -0.0039(10) 0.0091(9) 0.0006(9)
    C9 0.0364(12) 0.0328(12) 0.0193(10) -0.0038(10) 0.0069(9) -0.0030(9)
    C10 0.0319(12) 0.0381(13) 0.0229(10) -0.0020(10) 0.0068(9) -0.0032(9)
    C11 0.0288(11) 0.0360(13) 0.0213(10) 0.0038(10) 0.0061(9) -0.0026(9)
    C12 0.0371(13) 0.0382(14) 0.0242(10) 0.0036(11) 0.0098(10) -0.0052(9)
    C13 0.0305(11) 0.0347(13) 0.0260(10) 0.0049(10) 0.0074(9) -0.0026(9)
    C14 0.0425(15) 0.0451(15) 0.0397(13) 0.0098(12) 0.0160(11) -0.0009(11)
    C15 0.0494(16) 0.0387(14) 0.0400(13) 0.0073(12) 0.0046(11) -0.0077(11)
    C16 0.063(2) 0.0510(18) 0.0545(17) 0.0071(15) -0.0035(15) -0.0207(13)
    C17 0.0541(19) 0.0541(19) 0.083(2) -0.0019(15) -0.0054(16) -0.0189(17)
    C18 0.0353(15) 0.063(2) 0.095(2) -0.0018(14) 0.0114(15) 0.0006(18)
    C19 0.0374(14) 0.0514(17) 0.0585(16) -0.0003(12) 0.0133(12) -0.0029(13)
    C20 0.0346(13) 0.0354(13) 0.0372(12) 0.0033(11) 0.0070(10) 0.0001(10)
    C21 0.0389(13) 0.0449(15) 0.0240(11) 0.0047(11) 0.0045(10) -0.0018(10)
    C22 0.0685(19) 0.0431(16) 0.0476(15) 0.0043(14) 0.0055(13) 0.0095(12)
    C23 0.0322(13) 0.0363(13) 0.0273(11) 0.0027(10) 0.0076(10) 0.0001(9)
    C24 0.0347(13) 0.0396(14) 0.0260(11) 0.0013(10) 0.0100(10) 0.0009(9)
    C25 0.0369(13) 0.0367(13) 0.0262(11) 0.0080(10) 0.0104(9) 0.0054(9)
    C26 0.0372(14) 0.0653(18) 0.0364(13) 0.0044(13) 0.0112(11) 0.0117(12)
    C27 0.0465(16) 0.087(2) 0.0538(17) 0.0042(15) 0.0263(14) 0.0180(15)
    C28 0.0637(18) 0.074(2) 0.0369(14) 0.0116(15) 0.0283(13) 0.0134(13)
    C29 0.0552(16) 0.0538(16) 0.0269(11) 0.0094(13) 0.0148(11) 0.0038(11)
    C30 0.0390(13) 0.0385(14) 0.0283(11) 0.0065(11) 0.0109(10) 0.0022(9)
    C31 0.0377(13) 0.0580(16) 0.0263(11) -0.0042(12) 0.0105(10) -0.0017(10)
    N1 0.0426(13) 0.0590(15) 0.0451(12) 0.0159(11) 0.0126(10) -0.0065(10)
    N2 0.0431(11) 0.0376(11) 0.0290(9) 0.0023(9) 0.0058(8) 0.0027(8)
    N3 0.0371(11) 0.0631(14) 0.0225(9) -0.0068(10) 0.0044(8) -0.0026(9)
    N4 0.0581(14) 0.0577(14) 0.0411(12) 0.0102(11) 0.0196(11) -0.0165(10)
    O1 0.0446(12) 0.0786(14) 0.0649(12) 0.0107(10) 0.0269(9) -0.0055(10)
    O2 0.0595(11) 0.0454(11) 0.0336(8) 0.0034(8) 0.0269(8) 0.0051(7)
    O3 0.0732(12) 0.0463(11) 0.0445(9) 0.0007(9) 0.0344(9) 0.0102(8)
    O4 0.0334(9) 0.0706(12) 0.0293(8) -0.0076(9) 0.0080(7) 0.0009(8)
_geom_special_details
;
All e.s.d.'s (except the e.s.d. in the dihedral angle between two l.s. planes)
are estimated using the full covariance matrix. The cell e.s.d.'s are taken
into account individually in the estimation of e.s.d.'s in distances, angles
and torsion angles; correlations between e.s.d.'s in cell parameters are only
used when they are defined by crystal symmetry. An approximate (isotropic)
treatment of cell e.s.d.'s is used for estimating e.s.d.'s involving l.s.
planes.
;
loop_
    _geom_bond_atom_site_label_1
    _geom_bond_atom_site_label_2
    _geom_bond_site_symmetry_2
    _geom_bond_distance
    _geom_bond_publ_flag
    C1 C9 . 1.335(3) ?
    C1 O2 . 1.353(3) ?
    C1 H1 . 0.9300 ?
    C2 O2 . 1.376(3) ?
    C2 C7 . 1.382(3) ?
    C2 C3 . 1.392(3) ?
    C3 C4 . 1.362(4) ?
    C3 H3 . 0.9300 ?
    C4 C5 . 1.392(4) ?
    C4 H4 . 0.9300 ?
    C5 C6 . 1.369(3) ?
    C5 H5 . 0.9300 ?
    C6 C7 . 1.403(3) ?
    C6 H6 . 0.9300 ?
    C7 C8 . 1.460(3) ?
    C8 O3 . 1.239(3) ?
    C8 C9 . 1.453(3) ?
    C9 C10 . 1.505(3) ?
    C10 C21 . 1.521(3) ?
    C10 C11 . 1.581(3) ?
    C10 H10 . 0.9800 ?
    C11 C12 . 1.474(3) ?
    C11 C23 . 1.570(3) ?
    C11 C13 . 1.603(3) ?
    C12 N1 . 1.138(3) ?
    C13 N2 . 1.454(3) ?
    C13 C20 . 1.497(3) ?
    C13 C14 . 1.580(3) ?
    C14 O1 . 1.214(3) ?
    C14 N4 . 1.349(3) ?
    C15 C16 . 1.378(4) ?
    C15 C20 . 1.389(3) ?
    C15 N4 . 1.393(3) ?
    C16 C17 . 1.369(4) ?
    C16 H16 . 0.9300 ?
    C17 C18 . 1.381(5) ?
    C17 H17 . 0.9300 ?
    C18 C19 . 1.398(4) ?
    C18 H18 . 0.9300 ?
    C19 C20 . 1.372(3) ?
    C19 H19 . 0.9300 ?
    C21 N2 . 1.444(3) ?
    C21 H21A . 0.9700 ?
    C21 H21B . 0.9700 ?
    C22 N2 . 1.465(3) ?
    C22 H22A . 0.9600 ?
    C22 H22B . 0.9600 ?
    C22 H22C . 0.9600 ?
    C23 O4 . 1.222(3) ?
    C23 C24 . 1.454(3) ?
    C24 C31 . 1.383(3) ?
    C24 C25 . 1.445(3) ?
    C25 C26 . 1.385(3) ?
    C25 C30 . 1.402(3) ?
    C26 C27 . 1.383(3) ?
    C26 H26 . 0.9300 ?
    C27 C28 . 1.390(4) ?
    C27 H27 . 0.9300 ?
    C28 C29 . 1.367(4) ?
    C28 H28 . 0.9300 ?
    C29 C30 . 1.386(3) ?
    C29 H29 . 0.9300 ?
    C30 N3 . 1.377(3) ?
    C31 N3 . 1.343(3) ?
    C31 H31 . 0.9300 ?
    N3 H3A . 0.8600 ?
    N4 H4A . 0.8600 ?
loop_
    _geom_angle_atom_site_label_1
    _geom_angle_atom_site_label_2
    _geom_angle_atom_site_label_3
    _geom_angle_site_symmetry_1
    _geom_angle_site_symmetry_3
    _geom_angle
    _geom_angle_publ_flag
    C9 C1 O2 . . 125.1(2) ?
    C9 C1 H1 . . 117.5 ?
    O2 C1 H1 . . 117.5 ?
    O2 C2 C7 . . 121.33(19) ?
    O2 C2 C3 . . 116.4(2) ?
    C7 C2 C3 . . 122.2(2) ?
    C4 C3 C2 . . 118.2(2) ?
    C4 C3 H3 . . 120.9 ?
    C2 C3 H3 . . 120.9 ?
    C3 C4 C5 . . 121.3(2) ?
    C3 C4 H4 . . 119.4 ?
    C5 C4 H4 . . 119.4 ?
    C6 C5 C4 . . 119.9(2) ?
    C6 C5 H5 . . 120.0 ?
    C4 C5 H5 . . 120.0 ?
    C5 C6 C7 . . 120.4(2) ?
    C5 C6 H6 . . 119.8 ?
    C7 C6 H6 . . 119.8 ?
    C2 C7 C6 . . 117.9(2) ?
    C2 C7 C8 . . 119.8(2) ?
    C6 C7 C8 . . 122.3(2) ?
    O3 C8 C9 . . 121.4(2) ?
    O3 C8 C7 . . 122.7(2) ?
    C9 C8 C7 . . 115.85(18) ?
    C1 C9 C8 . . 119.1(2) ?
    C1 C9 C10 . . 123.3(2) ?
    C8 C9 C10 . . 117.54(18) ?
    C9 C10 C21 . . 116.64(18) ?
    C9 C10 C11 . . 113.37(17) ?
    C21 C10 C11 . . 102.75(16) ?
    C9 C10 H10 . . 107.9 ?
    C21 C10 H10 . . 107.9 ?
    C11 C10 H10 . . 107.9 ?
    C12 C11 C23 . . 109.35(17) ?
    C12 C11 C10 . . 110.51(16) ?
    C23 C11 C10 . . 110.54(17) ?
    C12 C11 C13 . . 110.41(18) ?
    C23 C11 C13 . . 111.63(16) ?
    C10 C11 C13 . . 104.32(16) ?
    N1 C12 C11 . . 179.7(3) ?
    N2 C13 C20 . . 113.88(18) ?
    N2 C13 C14 . . 113.76(17) ?
    C20 C13 C14 . . 101.03(17) ?
    N2 C13 C11 . . 102.17(16) ?
    C20 C13 C11 . . 116.32(17) ?
    C14 C13 C11 . . 110.14(18) ?
    O1 C14 N4 . . 126.6(2) ?
    O1 C14 C13 . . 126.2(2) ?
    N4 C14 C13 . . 107.2(2) ?
    C16 C15 C20 . . 122.2(3) ?
    C16 C15 N4 . . 127.9(2) ?
    C20 C15 N4 . . 109.9(2) ?
    C17 C16 C15 . . 117.0(3) ?
    C17 C16 H16 . . 121.5 ?
    C15 C16 H16 . . 121.5 ?
    C16 C17 C18 . . 122.1(3) ?
    C16 C17 H17 . . 118.9 ?
    C18 C17 H17 . . 118.9 ?
    C17 C18 C19 . . 120.3(3) ?
    C17 C18 H18 . . 119.9 ?
    C19 C18 H18 . . 119.9 ?
    C20 C19 C18 . . 118.2(3) ?
    C20 C19 H19 . . 120.9 ?
    C18 C19 H19 . . 120.9 ?
    C19 C20 C15 . . 120.1(2) ?
    C19 C20 C13 . . 130.6(2) ?
    C15 C20 C13 . . 109.3(2) ?
    N2 C21 C10 . . 103.20(17) ?
    N2 C21 H21A . . 111.1 ?
    C10 C21 H21A . . 111.1 ?
    N2 C21 H21B . . 111.1 ?
    C10 C21 H21B . . 111.1 ?
    H21A C21 H21B . . 109.1 ?
    N2 C22 H22A . . 109.5 ?
    N2 C22 H22B . . 109.5 ?
    H22A C22 H22B . . 109.5 ?
    N2 C22 H22C . . 109.5 ?
    H22A C22 H22C . . 109.5 ?
    H22B C22 H22C . . 109.5 ?
    O4 C23 C24 . . 121.2(2) ?
    O4 C23 C11 . . 118.47(18) ?
    C24 C23 C11 . . 120.25(19) ?
    C31 C24 C25 . . 106.26(18) ?
    C31 C24 C23 . . 129.4(2) ?
    C25 C24 C23 . . 124.3(2) ?
    C26 C25 C30 . . 118.7(2) ?
    C26 C25 C24 . . 135.1(2) ?
    C30 C25 C24 . . 106.2(2) ?
    C27 C26 C25 . . 118.5(2) ?
    C27 C26 H26 . . 120.7 ?
    C25 C26 H26 . . 120.7 ?
    C26 C27 C28 . . 121.6(3) ?
    C26 C27 H27 . . 119.2 ?
    C28 C27 H27 . . 119.2 ?
    C29 C28 C27 . . 121.2(2) ?
    C29 C28 H28 . . 119.4 ?
    C27 C28 H28 . . 119.4 ?
    C28 C29 C30 . . 117.1(2) ?
    C28 C29 H29 . . 121.5 ?
    C30 C29 H29 . . 121.5 ?
    N3 C30 C29 . . 129.1(2) ?
    N3 C30 C25 . . 107.93(19) ?
    C29 C30 C25 . . 123.0(2) ?
    N3 C31 C24 . . 109.9(2) ?
    N3 C31 H31 . . 125.1 ?
    C24 C31 H31 . . 125.1 ?
    C21 N2 C13 . . 107.89(17) ?
    C21 N2 C22 . . 114.99(19) ?
    C13 N2 C22 . . 114.23(18) ?
    C31 N3 C30 . . 109.70(19) ?
    C31 N3 H3A . . 125.2 ?
    C30 N3 H3A . . 125.2 ?
    C14 N4 C15 . . 112.2(2) ?
    C14 N4 H4A . . 123.9 ?
    C15 N4 H4A . . 123.9 ?
    C1 O2 C2 . . 118.70(17) ?
loop_
    _geom_torsion_atom_site_label_1
    _geom_torsion_atom_site_label_2
    _geom_torsion_atom_site_label_3
    _geom_torsion_atom_site_label_4
    _geom_torsion_site_symmetry_1
    _geom_torsion_site_symmetry_2
    _geom_torsion_site_symmetry_3
    _geom_torsion_site_symmetry_4
    _geom_torsion
    _geom_torsion_publ_flag
    O2 C2 C3 C4 . . . . -177.9(2) ?
    C7 C2 C3 C4 . . . . 2.2(3) ?
    C2 C3 C4 C5 . . . . -0.3(4) ?
    C3 C4 C5 C6 . . . . -1.6(4) ?
    C4 C5 C6 C7 . . . . 1.6(4) ?
    O2 C2 C7 C6 . . . . 177.87(19) ?
    C3 C2 C7 C6 . . . . -2.1(3) ?
    O2 C2 C7 C8 . . . . -2.4(3) ?
    C3 C2 C7 C8 . . . . 177.6(2) ?
    C5 C6 C7 C2 . . . . 0.2(3) ?
    C5 C6 C7 C8 . . . . -179.5(2) ?
    C2 C7 C8 O3 . . . . -175.6(2) ?
    C6 C7 C8 O3 . . . . 4.1(3) ?
    C2 C7 C8 C9 . . . . 4.0(3) ?
    C6 C7 C8 C9 . . . . -176.31(19) ?
    O2 C1 C9 C8 . . . . 0.8(3) ?
    O2 C1 C9 C10 . . . . -179.79(19) ?
    O3 C8 C9 C1 . . . . 176.4(2) ?
    C7 C8 C9 C1 . . . . -3.2(3) ?
    O3 C8 C9 C10 . . . . -3.0(3) ?
    C7 C8 C9 C10 . . . . 177.35(17) ?
    C1 C9 C10 C21 . . . . 18.8(3) ?
    C8 C9 C10 C21 . . . . -161.80(19) ?
    C1 C9 C10 C11 . . . . -100.3(2) ?
    C8 C9 C10 C11 . . . . 79.1(2) ?
    C9 C10 C11 C12 . . . . -5.8(3) ?
    C21 C10 C11 C12 . . . . -132.58(19) ?
    C9 C10 C11 C23 . . . . -127.01(19) ?
    C21 C10 C11 C23 . . . . 106.2(2) ?
    C9 C10 C11 C13 . . . . 112.85(19) ?
    C21 C10 C11 C13 . . . . -13.9(2) ?
    C23 C11 C12 N1 . . . .  -14E1(10)
                                     ?
    C10 C11 C12 N1 . . . . 10E1(6)
                                  ?
    C13 C11 C12 N1 . . . .  -2E1(6)
                                   ?
    C12 C11 C13 N2 . . . . 106.58(18) ?
    C23 C11 C13 N2 . . . . -131.55(17) ?
    C10 C11 C13 N2 . . . . -12.2(2) ?
    C12 C11 C13 C20 . . . . -18.1(2) ?
    C23 C11 C13 C20 . . . . 103.8(2) ?
    C10 C11 C13 C20 . . . . -136.82(18) ?
    C12 C11 C13 C14 . . . . -132.21(18) ?
    C23 C11 C13 C14 . . . . -10.3(2) ?
    C10 C11 C13 C14 . . . . 109.05(18) ?
    N2 C13 C14 O1 . . . . 50.7(3) ?
    C20 C13 C14 O1 . . . . 173.2(3) ?
    C11 C13 C14 O1 . . . . -63.3(3) ?
    N2 C13 C14 N4 . . . . -129.2(2) ?
    C20 C13 C14 N4 . . . . -6.7(2) ?
    C11 C13 C14 N4 . . . . 116.8(2) ?
    C20 C15 C16 C17 . . . . 3.2(4) ?
    N4 C15 C16 C17 . . . . -175.2(3) ?
    C15 C16 C17 C18 . . . . 0.2(5) ?
    C16 C17 C18 C19 . . . . -2.2(5) ?
    C17 C18 C19 C20 . . . . 0.9(4) ?
    C18 C19 C20 C15 . . . . 2.3(4) ?
    C18 C19 C20 C13 . . . . -179.9(2) ?
    C16 C15 C20 C19 . . . . -4.5(4) ?
    N4 C15 C20 C19 . . . . 174.1(2) ?
    C16 C15 C20 C13 . . . . 177.2(2) ?
    N4 C15 C20 C13 . . . . -4.1(3) ?
    N2 C13 C20 C19 . . . . -49.2(3) ?
    C14 C13 C20 C19 . . . . -171.6(3) ?
    C11 C13 C20 C19 . . . . 69.2(3) ?
    N2 C13 C20 C15 . . . . 128.8(2) ?
    C14 C13 C20 C15 . . . . 6.4(2) ?
    C11 C13 C20 C15 . . . . -112.8(2) ?
    C9 C10 C21 N2 . . . . -89.1(2) ?
    C11 C10 C21 N2 . . . . 35.6(2) ?
    C12 C11 C23 O4 . . . . -135.8(2) ?
    C10 C11 C23 O4 . . . . -13.9(3) ?
    C13 C11 C23 O4 . . . . 101.7(2) ?
    C12 C11 C23 C24 . . . . 47.7(3) ?
    C10 C11 C23 C24 . . . . 169.53(19) ?
    C13 C11 C23 C24 . . . . -74.8(2) ?
    O4 C23 C24 C31 . . . . 177.3(2) ?
    C11 C23 C24 C31 . . . . -6.3(4) ?
    O4 C23 C24 C25 . . . . -4.6(4) ?
    C11 C23 C24 C25 . . . . 171.8(2) ?
    C31 C24 C25 C26 . . . . -178.7(3) ?
    C23 C24 C25 C26 . . . . 2.8(4) ?
    C31 C24 C25 C30 . . . . 1.0(3) ?
    C23 C24 C25 C30 . . . . -177.5(2) ?
    C30 C25 C26 C27 . . . . -0.2(4) ?
    C24 C25 C26 C27 . . . . 179.5(3) ?
    C25 C26 C27 C28 . . . . 0.9(4) ?
    C26 C27 C28 C29 . . . . -0.8(5) ?
    C27 C28 C29 C30 . . . . 0.1(4) ?
    C28 C29 C30 N3 . . . . -178.7(3) ?
    C28 C29 C30 C25 . . . . 0.6(4) ?
    C26 C25 C30 N3 . . . . 178.9(2) ?
    C24 C25 C30 N3 . . . . -0.9(3) ?
    C26 C25 C30 C29 . . . . -0.6(4) ?
    C24 C25 C30 C29 . . . . 179.6(2) ?
    C25 C24 C31 N3 . . . . -0.7(3) ?
    C23 C24 C31 N3 . . . . 177.7(2) ?
    C10 C21 N2 C13 . . . . -47.0(2) ?
    C10 C21 N2 C22 . . . . -175.8(2) ?
    C20 C13 N2 C21 . . . . 162.61(19) ?
    C14 C13 N2 C21 . . . . -82.3(2) ?
    C11 C13 N2 C21 . . . . 36.3(2) ?
    C20 C13 N2 C22 . . . . -68.2(3) ?
    C14 C13 N2 C22 . . . . 46.9(3) ?
    C11 C13 N2 C22 . . . . 165.5(2) ?
    C24 C31 N3 C30 . . . . 0.2(3) ?
    C29 C30 N3 C31 . . . . 179.9(2) ?
    C25 C30 N3 C31 . . . . 0.5(3) ?
    O1 C14 N4 C15 . . . . -175.1(3) ?
    C13 C14 N4 C15 . . . . 4.9(3) ?
    C16 C15 N4 C14 . . . . 177.9(3) ?
    C20 C15 N4 C14 . . . . -0.7(3) ?
    C9 C1 O2 C2 . . . . 1.0(3) ?
    C7 C2 O2 C1 . . . . -0.1(3) ?
    C3 C2 O2 C1 . . . . 179.87(19) ?
loop_
    _geom_hbond_atom_site_label_D
    _geom_hbond_atom_site_label_H
    _geom_hbond_atom_site_label_A
    _geom_hbond_site_symmetry_A
    _geom_hbond_distance_DH
    _geom_hbond_distance_HA
    _geom_hbond_distance_DA
    _geom_hbond_angle_DHA
    N3 H3A O4 4_666 0.86 2.14 2.967(3) 161
    N4 H4A O3 2_555 0.86 2.06 2.866(3) 156
    C29 H29 O2 1_556 0.93 2.59 3.267(3) 131
