# Supplementary material for: Crystal structure of 3′-(1H-indole-3-carbon­yl)-1′-methyl-2-oxo-4′-(4-oxo-4H-chromen-3-yl)spiro­[indoline-3,2′-pyrrolidine]-3′-carbo­nitrile
Source: Acta Crystallogr E Crystallogr Commun. 2015 Oct 31;71(Pt 11):o898–9. doi: 10.1107/S2056989015020174 (PMC4645027; doi:10.1107/S2056989015020174)
Supplement: Supplementary file 2 [file e-71-0o898-Isup2.hkl]

# 
# h,k,l, Fc-squared, Fo-squared, sigma(Fo-squared) and status flag 
# 
data_I
_shelx_title ' rajakv2 in P2(1)/n' 
_shelx_refln_list_code          4 
_shelx_F_calc_maximum      291.03 
_exptl_crystal_F_000      1072.00 
_reflns_d_resolution_high  0.8409 
 
loop_ 
 _symmetry_equiv_pos_as_xyz 
 'x, y, z' 
 '-x+1/2, y+1/2, -z+1/2' 
 '-x, -y, -z' 
 'x-1/2, -y-1/2, z-1/2' 
 
_cell_length_a    13.0401 
_cell_length_b    14.9139 
_cell_length_c    13.7161 
_cell_angle_alpha  90.000 
_cell_angle_beta  112.603 
_cell_angle_gamma  90.000 
 
_shelx_F_squared_multiplier     1.000 
 
loop_ 
 _refln_index_h 
 _refln_index_k 
 _refln_index_l 
 _refln_F_squared_calc 
 _refln_F_squared_meas 
 _refln_F_squared_sigma 
 _refln_observed_status 
   2   0   0    35283.37    35036.87    280.42 o 
   4   0   0      563.96      625.45      7.55 o 
   6   0   0     6785.76     6766.09     58.36 o 
   8   0   0      548.43      596.21     13.37 o 
  10   0   0      285.20      361.20     30.51 o 
  12   0   0      152.02      223.17     17.86 o 
  14   0   0       67.54       71.53     18.22 o 
   1   1   0      268.91      109.37      7.20 o 
   2   1   0      124.88      136.88      4.41 o 
   3   1   0     8282.32     8128.93     51.69 o 
   4   1   0      188.89      183.37      5.48 o 
   5   1   0      130.75      166.68      3.88 o 
   6   1   0       25.34       27.73      3.28 o 
   7   1   0      132.39      139.94      4.47 o 
   8   1   0      708.80      671.66     11.69 o 
   9   1   0       46.50       50.74      4.97 o 
  10   1   0      979.37      908.34     15.35 o 
  11   1   0      391.42      372.94     14.15 o 
  12   1   0      766.24      678.02     18.55 o 
  13   1   0       58.20       59.17     10.75 o 
  14   1   0        0.02        8.30     10.83 o 
   0   2   0     6034.19     5477.54     68.91 o 
   1   2   0       28.25       43.60      1.87 o 
   2   2   0    15880.44    15664.33    190.56 o 
   3   2   0      172.86      177.33      6.05 o 
   4   2   0      484.00      326.56      7.32 o 
   5   2   0        2.18        5.31      1.43 o 
   6   2   0        9.06       15.82      2.18 o 
   7   2   0      124.65      124.45      4.92 o 
   8   2   0      733.40      730.28     10.91 o 
   9   2   0        1.26       -4.79      3.54 o 
  10   2   0      857.73      833.27     15.85 o 
  11   2   0       89.17      101.98      7.91 o 
  12   2   0       68.27       77.37      8.77 o 
  13   2   0        4.70        1.01      6.48 o 
  14   2   0       44.72       45.37     13.29 o 
   1   3   0       39.81       50.90      2.49 o 
   2   3   0      447.54      288.31      5.98 o 
   3   3   0     1488.57     1599.40     25.77 o 
   4   3   0        0.99        0.69      2.29 o 
   5   3   0       40.10       26.16      3.79 o 
   6   3   0       93.44       96.01      7.18 o 
   7   3   0      109.46      104.71      4.50 o 
   8   3   0      165.34      137.86      5.62 o 
   9   3   0      154.10      142.05      6.41 o 
  10   3   0      158.46      144.67      8.15 o 
  11   3   0      689.58      713.67     16.11 o 
  12   3   0      177.95      169.54     14.79 o 
  13   3   0        0.00        0.77     13.60 o 
  14   3   0        0.24        2.21     10.71 o 
   0   4   0    84696.88    84394.11   1025.00 o 
   1   4   0     5926.02     6287.64     68.43 o 
   2   4   0     2722.48     2836.43     24.35 o 
   3   4   0     3186.65     3487.13     39.56 o 
   4   4   0       74.81       73.36      4.36 o 
   5   4   0        0.45       -1.12      2.68 o 
   6   4   0        4.87       13.71      4.39 o 
   7   4   0       22.20       30.80      6.05 o 
   8   4   0      151.27      130.05      9.03 o 
   9   4   0       41.35       42.75      4.07 o 
  10   4   0        2.16       12.77      3.80 o 
  11   4   0       73.92       68.04      6.75 o 
  12   4   0      217.83      236.89     13.68 o 
  13   4   0       22.10       22.39      7.17 o 
   1   5   0     7720.37     7374.68     74.98 o 
   2   5   0      389.33      484.32     13.70 o 
   3   5   0     1152.59     1150.04     26.38 o 
   4   5   0        0.53        1.76      2.35 o 
   5   5   0     2221.48     2146.93     27.04 o 
   6   5   0      309.89      355.35     12.65 o 
   7   5   0      649.52      620.74     17.39 o 
   8   5   0      628.24      654.54     17.63 o 
   9   5   0      542.51      474.12     11.84 o 
  10   5   0      555.65      533.94     13.95 o 
  11   5   0       18.82       22.69      5.39 o 
  12   5   0      148.78      134.50     13.24 o 
  13   5   0        0.56        4.57      9.11 o 
   0   6   0    26027.79    28432.61    344.86 o 
   1   6   0       23.19       29.54      4.46 o 
   2   6   0     9078.91     9895.66     88.53 o 
   3   6   0       16.82       17.49      3.70 o 
   4   6   0      695.23      731.14     15.63 o 
   5   6   0       27.09       37.97      5.51 o 
   6   6   0      602.57      609.74     25.00 o 
   7   6   0      175.16      162.16      8.57 o 
   8   6   0       12.96       17.71      4.99 o 
   9   6   0       74.07       65.93     10.30 o 
  10   6   0      588.67      594.18     21.00 o 
  11   6   0       21.83       36.36      9.41 o 
  12   6   0        9.03       18.02      5.68 o 
  13   6   0       32.97       39.54     18.31 o 
   1   7   0      293.60      305.12      7.03 o 
   2   7   0     1265.19     1276.46     16.24 o 
   3   7   0      378.22      356.44      8.40 o 
   4   7   0      152.01      162.55     10.37 o 
   5   7   0      442.64      485.54     13.62 o 
   6   7   0        2.34        4.37      4.62 o 
   7   7   0      493.43      505.76     13.07 o 
   8   7   0       16.87        6.11      4.85 o 
   9   7   0      761.04      760.01     18.19 o 
  10   7   0      127.12      144.06     10.06 o 
  11   7   0      144.02      128.40     11.62 o 
  12   7   0      137.02      121.29     24.15 o 
  13   7   0       62.89       77.98     28.39 o 
   0   8   0     2431.68     2553.11     39.54 o 
   1   8   0     1589.52     1551.39     19.00 o 
   2   8   0     2054.46     2080.17     24.08 o 
   3   8   0      390.77      460.01      9.26 o 
   4   8   0      354.85      406.82     11.91 o 
   5   8   0       81.60      116.95     15.25 o 
   6   8   0        5.62        0.22      3.85 o 
   7   8   0        6.54        0.89      4.43 o 
   8   8   0        6.51        0.87      5.09 o 
   9   8   0       84.21       59.40      7.57 o 
  10   8   0       18.38       20.38      7.96 o 
  11   8   0       37.82       62.67     11.29 o 
  12   8   0      327.40      375.50     21.32 o 
   1   9   0       85.00       67.07      4.86 o 
   2   9   0       33.25       37.79      4.16 o 
   3   9   0      339.92      305.75     14.14 o 
   4   9   0      157.28      158.01     19.92 o 
   5   9   0      738.12      723.85     41.53 o 
   6   9   0        3.99        3.39      9.32 o 
   7   9   0       96.20       83.27     19.07 o 
   8   9   0      561.86      584.36     19.60 o 
   9   9   0      366.97      351.52     14.65 o 
  10   9   0      188.61      160.03     11.29 o 
  11   9   0      145.93      174.90     15.22 o 
  12   9   0        0.26        9.91      9.48 o 
   0  10   0        0.01       -1.30      3.86 o 
   1  10   0      102.80      134.89      6.03 o 
   2  10   0       14.26        7.00      2.27 o 
   3  10   0      182.93      176.32      8.31 o 
   4  10   0       34.41       35.86      7.45 o 
   5  10   0       45.61       32.76      7.20 o 
   6  10   0      178.58      154.09      9.48 o 
   7  10   0       24.56        8.47     10.17 o 
   8  10   0       34.58       38.28     10.13 o 
   9  10   0       29.11       39.62     10.04 o 
  10  10   0      427.78      460.90     25.42 o 
  11  10   0      157.23      165.29     15.81 o 
   1  11   0       65.71       72.97      4.86 o 
   2  11   0       48.45       46.05      5.54 o 
   3  11   0       10.60        4.25      3.95 o 
   4  11   0      141.88      147.06      8.29 o 
   5  11   0       15.49       20.04      5.64 o 
   6  11   0        2.66        1.69      4.55 o 
   8  11   0      102.93      123.23     31.78 o 
   9  11   0       12.63       15.25     10.79 o 
  10  11   0        1.28        2.12     11.44 o 
  11  11   0        8.12        8.28     11.67 o 
   0  12   0      392.37      443.84     15.55 o 
   1  12   0        2.01        5.46      3.22 o 
   2  12   0      487.58      533.77     14.14 o 
   3  12   0      424.68      442.42     13.77 o 
   4  12   0      210.21      209.67     10.16 o 
   5  12   0       62.70       54.39      7.95 o 
   6  12   0        4.75      -14.41     11.02 o 
   7  12   0        7.92       -4.24     11.02 o 
   8  12   0      263.08      270.26     21.57 o 
   9  12   0       84.48      102.04     18.64 o 
  10  12   0      117.62      122.09     19.92 o 
   1  13   0      101.03       90.97      6.11 o 
   2  13   0        0.31       -2.31      4.22 o 
   3  13   0        0.06       11.57      6.87 o 
   4  13   0       23.32       39.84      7.94 o 
   5  13   0       58.90       71.19     15.25 o 
   6  13   0        0.08        7.63     11.86 o 
   7  13   0       26.44       37.29     16.95 o 
   8  13   0      215.89      255.16     21.72 o 
   9  13   0      194.41      198.67     17.86 o 
   0  14   0      409.31      431.35     22.88 o 
   1  14   0       91.49       91.54      7.23 o 
   2  14   0       37.64       48.14      8.07 o 
   3  14   0       21.94       15.78      7.63 o 
   4  14   0      287.44      307.81     16.49 o 
   5  14   0      109.83       88.14     16.95 o 
   6  14   0        0.24       14.41     11.86 o 
   7  14   0       39.54       63.56     16.10 o 
   8  14   0       27.51       21.09     10.59 o 
   1  15   0       58.58       61.34      9.27 o 
   2  15   0       10.80        5.93     10.59 o 
   3  15   0       39.30       33.05      8.39 o 
   4  15   0       10.99       18.36      7.94 o 
   5  15   0        0.06       12.71     11.86 o 
   6  15   0        1.72       -0.85     12.71 o 
   7  15   0       27.68       38.98     16.95 o 
   0  16   0       74.65       35.59     11.86 o 
   1  16   0       10.60        6.78     10.17 o 
   2  16   0       47.02       44.31     11.42 o 
   3  16   0        0.84       -1.69      7.72 o 
   4  16   0        3.93       12.71     11.86 o 
   5  16   0        0.49        2.54     12.71 o 
   6  16   0       26.30       50.85     18.64 o 
   1  17   0        4.84       -7.76      7.47 o 
   2  17   0        5.57        1.69     11.02 o 
 -13   0   1       11.33        1.60      8.41 o 
 -11   0   1      771.79      760.57     25.83 o 
  -9   0   1     1472.19     1338.31     32.80 o 
  -7   0   1     5760.59     5787.62     71.00 o 
  -5   0   1     2365.59     2612.36     25.21 o 
  -3   0   1     3093.81     2679.13     27.50 o 
  -1   0   1    10727.39     9896.57    168.64 o 
   1   0   1    14987.34    16940.19    119.46 o 
   3   0   1      316.78      358.64      7.16 o 
   5   0   1      695.40      776.25      9.84 o 
   7   0   1      664.49      687.89     10.25 o 
   9   0   1       10.56       19.33      7.71 o 
  11   0   1      258.95      278.40     21.19 o 
  13   0   1      475.01      496.61     30.51 o 
 -14   1   1       10.54        8.46     18.84 o 
 -13   1   1       22.08       10.48      6.24 o 
 -12   1   1        6.88        6.30      5.78 o 
 -11   1   1     1122.52     1078.93     21.82 o 
 -10   1   1        7.72       12.23      3.90 o 
  -9   1   1      254.02      253.21      8.03 o 
  -8   1   1      430.23      380.48      8.75 o 
  -7   1   1      615.12      618.28     10.80 o 
  -6   1   1      611.12      579.71      8.22 o 
  -5   1   1       78.61       73.14      3.14 o 
  -4   1   1        5.26       15.38      1.74 o 
  -3   1   1        0.43        3.78      4.16 o 
  -2   1   1     9936.63     9524.13     90.15 o 
  -1   1   1     1453.73     1529.68     17.58 o 
   0   1   1     1027.42      863.43     15.78 o 
   1   1   1     6280.54     6546.82     40.22 o 
   2   1   1     3525.96     3841.07     22.37 o 
   3   1   1     9538.12     9334.95     75.99 o 
   4   1   1       37.64       49.63      2.21 o 
   5   1   1      562.54      513.38      5.91 o 
   6   1   1      103.49      105.32      3.55 o 
   7   1   1      516.69      496.77      7.56 o 
   8   1   1       52.38       50.84      4.14 o 
   9   1   1      907.12      950.98     15.40 o 
  10   1   1     1439.37     1348.63     19.62 o 
  11   1   1        5.64        6.63      5.60 o 
  12   1   1      110.88       83.64     10.05 o 
  13   1   1        0.89       11.47      7.54 o 
 -14   2   1        4.65        7.87      9.05 o 
 -13   2   1       67.33       80.03     15.49 o 
 -12   2   1       32.51       28.32      7.95 o 
 -11   2   1        5.89       12.13      4.49 o 
 -10   2   1       86.32       85.90      7.66 o 
  -9   2   1       32.42       34.99      4.40 o 
  -8   2   1      131.60      150.28      6.49 o 
  -7   2   1      136.78      115.56      5.30 o 
  -6   2   1      130.26      110.36      3.62 o 
  -5   2   1      138.04      197.78      6.66 o 
  -4   2   1      106.26      124.47      5.23 o 
  -3   2   1     4846.66     4578.39     56.02 o 
  -2   2   1    17484.97    16895.85    164.27 o 
  -1   2   1      449.38      598.93     15.07 o 
   0   2   1    11067.99    10982.79     94.38 o 
   1   2   1      153.09      147.39      2.21 o 
   2   2   1     2609.58     2411.11     24.74 o 
   3   2   1     8467.59     8522.16     62.22 o 
   4   2   1      669.04      637.31      7.68 o 
   5   2   1     2341.66     2403.91     20.34 o 
   6   2   1       24.10       30.00      2.79 o 
   7   2   1      342.50      349.65      7.71 o 
   8   2   1        0.00       -4.31      2.87 o 
   9   2   1      208.66      198.25      9.47 o 
  10   2   1       67.89       74.20      6.73 o 
  11   2   1        1.17        4.90      4.96 o 
  12   2   1        7.19        6.39     12.29 o 
  13   2   1        3.06        5.77     11.22 o 
 -14   3   1        2.14        2.33      7.34 o 
 -13   3   1       66.67       51.47     17.73 o 
 -12   3   1        6.70       14.84     10.69 o 
 -11   3   1      101.50       90.08      6.95 o 
 -10   3   1        4.13        4.15      4.15 o 
  -9   3   1      430.94      447.73     10.96 o 
  -8   3   1      102.88       70.83      5.06 o 
  -7   3   1      346.09      346.71     11.20 o 
  -6   3   1      105.74       86.79      9.27 o 
  -5   3   1     1885.98     1751.96     25.70 o 
  -4   3   1       61.68       45.84      6.01 o 
  -3   3   1     2316.30     2301.91     24.80 o 
  -2   3   1        0.01        2.36      1.44 o 
  -1   3   1    11043.01    12338.50     95.12 o 
   0   3   1     2061.15     2011.75     19.70 o 
   1   3   1    14195.52    14525.71    124.35 o 
   2   3   1     1596.47     1520.81     25.97 o 
   3   3   1        0.54        7.07      1.43 o 
   4   3   1       12.79       15.49      1.72 o 
   5   3   1      232.85      231.93      4.93 o 
   6   3   1      300.77      266.10      6.25 o 
   7   3   1      294.70      281.58      7.21 o 
   8   3   1      327.15      270.11      7.76 o 
   9   3   1      301.77      288.30      8.69 o 
  10   3   1       42.05       52.46      5.14 o 
  11   3   1       65.25       65.27      6.82 o 
  12   3   1        4.84        6.61      6.78 o 
  13   3   1        2.64        9.17      7.75 o 
 -14   4   1       26.81       17.48     15.65 o 
 -13   4   1       26.93       32.33      9.82 o 
 -12   4   1        2.03        0.56      4.87 o 
 -11   4   1      426.55      437.24     13.00 o 
 -10   4   1      315.68      329.66     10.88 o 
  -9   4   1      481.21      493.61     15.45 o 
  -8   4   1        6.62        8.72      5.04 o 
  -7   4   1     2171.84     2211.87     36.96 o 
  -6   4   1     1215.96     1210.18     28.37 o 
  -5   4   1        9.13       15.57      3.88 o 
  -4   4   1        0.02       -2.88      2.26 o 
  -3   4   1       80.49       78.13      6.55 o 
  -2   4   1     9649.36    10489.79    187.71 o 
  -1   4   1     6862.51     6825.79     54.34 o 
   0   4   1     4063.41     4053.51     37.60 o 
   1   4   1     1604.53     1783.59     18.14 o 
   2   4   1     1583.82     1678.14     24.93 o 
   3   4   1      669.25      650.76      8.91 o 
   4   4   1      913.91      973.27     14.68 o 
   5   4   1      370.14      376.05      9.22 o 
   6   4   1       44.65       60.62      3.67 o 
   7   4   1      167.63      182.46      5.92 o 
   8   4   1      214.71      207.67      7.06 o 
   9   4   1       23.23       16.40      3.97 o 
  10   4   1        7.45        2.24      4.29 o 
  11   4   1       70.92       60.02      6.85 o 
  12   4   1       87.99       78.22     14.72 o 
  13   4   1       21.99       32.99     11.77 o 
 -14   5   1       37.04       32.26     12.80 o 
 -13   5   1      135.48       99.71     16.25 o 
 -12   5   1       13.85       12.39      5.26 o 
 -11   5   1      618.12      622.91     21.06 o 
 -10   5   1       55.85       62.60      9.57 o 
  -9   5   1       23.09       24.65      6.49 o 
  -8   5   1       12.79       26.25      6.41 o 
  -7   5   1     2670.45     2732.91     51.89 o 
  -6   5   1      904.54      904.02     21.52 o 
  -5   5   1       63.30       83.08      8.07 o 
  -4   5   1      717.47      738.36     13.29 o 
  -3   5   1      356.10      422.25      8.91 o 
  -2   5   1     4583.76     4403.66     76.83 o 
  -1   5   1       93.61       82.43      4.55 o 
   0   5   1        0.32        4.33      1.87 o 
   1   5   1      231.02      254.73      8.44 o 
   2   5   1       47.89       62.88      4.68 o 
   3   5   1      781.41      706.70     14.31 o 
   4   5   1       41.39       38.61      3.91 o 
   5   5   1     1067.76     1044.86     12.53 o 
   6   5   1      388.00      394.69      9.60 o 
   7   5   1      230.35      228.00      8.24 o 
   8   5   1      354.07      336.11      8.34 o 
   9   5   1        3.89        3.61      3.41 o 
  10   5   1      331.30      318.83     11.13 o 
  11   5   1      155.07      153.51     11.62 o 
  12   5   1      112.84      136.40     11.33 o 
  13   5   1       55.38       71.65      9.82 o 
 -13   6   1        3.57        8.23     19.49 o 
 -12   6   1       16.51       16.18      8.89 o 
 -11   6   1      129.55      108.44     17.17 o 
 -10   6   1       23.47       26.51      8.77 o 
  -9   6   1      265.60      254.66     14.97 o 
  -8   6   1       81.80       84.72      6.90 o 
  -7   6   1      321.07      337.73     12.50 o 
  -6   6   1      361.50      340.73     11.57 o 
  -5   6   1      396.62      478.98     12.50 o 
  -4   6   1       14.11        2.64      2.58 o 
  -3   6   1      202.40      188.59      5.76 o 
  -2   6   1     5082.66     4845.62     46.25 o 
  -1   6   1     2190.88     2287.84     21.57 o 
   0   6   1      393.52      425.97     31.56 o 
   1   6   1     2266.64     2469.79     35.38 o 
   2   6   1      768.04      838.83     16.17 o 
   3   6   1     1093.32      900.00     22.03 o 
   4   6   1       13.10       14.03      2.58 o 
   5   6   1      118.84      117.48      9.66 o 
   6   6   1       97.57       95.18      8.93 o 
   7   6   1      316.55      321.47     11.86 o 
   8   6   1       87.85       66.65      8.89 o 
   9   6   1       39.37       33.55      5.85 o 
  10   6   1      321.55      321.20     12.49 o 
  11   6   1        0.27       -3.94      5.28 o 
  12   6   1      208.61      202.98     14.08 o 
  13   6   1       14.18       22.76     23.34 o 
 -13   7   1        5.26       18.29     12.43 o 
 -12   7   1       17.03       17.61      6.73 o 
 -11   7   1       86.44       94.71      9.29 o 
 -10   7   1        0.55       -4.55      6.06 o 
  -9   7   1       14.90       11.18      5.94 o 
  -8   7   1       58.24       42.10      6.73 o 
  -7   7   1       25.53       32.39      5.57 o 
  -6   7   1      195.52      179.75      9.67 o 
  -5   7   1        6.03        7.26      5.51 o 
  -4   7   1      227.05      211.20      8.08 o 
  -3   7   1      941.56      909.20     17.98 o 
  -2   7   1      485.47      544.47      9.64 o 
  -1   7   1      699.56      771.30     11.38 o 
   0   7   1       27.55       28.15      3.24 o 
   1   7   1     3554.79     4005.01     45.31 o 
   2   7   1      256.33      243.17      6.33 o 
   3   7   1      445.81      470.78      9.73 o 
   4   7   1      745.78      726.69     18.64 o 
   5   7   1        1.63        1.18      2.91 o 
   6   7   1      202.89      203.38      8.47 o 
   7   7   1      147.29      148.82      8.15 o 
   8   7   1      265.25      243.71     11.32 o 
   9   7   1       31.91       34.28      6.45 o 
  10   7   1       97.01       99.01      8.65 o 
  11   7   1       19.85       28.03      7.09 o 
  12   7   1       19.05       19.65      7.58 o 
 -13   8   1        0.74       21.62     12.05 o 
 -12   8   1        8.58       19.49     10.18 o 
 -11   8   1      155.30      155.97     10.89 o 
 -10   8   1       18.15       16.80      7.56 o 
  -9   8   1       48.98       44.06      7.38 o 
  -8   8   1       32.78       26.76      6.72 o 
  -7   8   1      143.51      162.01     10.60 o 
  -6   8   1        0.29        1.24      4.21 o 
  -5   8   1       61.12       66.09      6.87 o 
  -4   8   1      203.26      233.61      7.46 o 
  -3   8   1     1535.82     1548.11     19.52 o 
  -2   8   1     3003.12     3272.30     34.49 o 
  -1   8   1      832.01      797.82     12.34 o 
   0   8   1      962.33     1030.35     14.50 o 
   1   8   1      247.55      263.76      7.92 o 
   2   8   1     1298.87     1161.64     13.58 o 
   3   8   1       82.10       96.21      6.48 o 
   4   8   1      172.11      203.60      9.24 o 
   5   8   1       23.33       20.65      5.93 o 
   6   8   1       59.62       55.51      5.56 o 
   7   8   1      104.41      102.95     12.89 o 
   8   8   1        7.07       -1.83      5.08 o 
   9   8   1       37.13       43.13      7.80 o 
  10   8   1      269.04      270.89     13.54 o 
  11   8   1      252.70      288.17     18.34 o 
  12   8   1      137.32      129.51     24.15 o 
 -12   9   1      119.09      124.13     14.87 o 
 -11   9   1      114.96      106.53     19.23 o 
 -10   9   1       15.91       26.47      7.33 o 
  -9   9   1       81.44       91.60      8.99 o 
  -8   9   1       44.34       59.85     10.59 o 
  -7   9   1      116.16      109.55      9.93 o 
  -6   9   1      322.43      343.22     17.80 o 
  -5   9   1     1752.74     1740.34     30.13 o 
  -4   9   1     1208.51     1299.72     24.50 o 
  -3   9   1      932.65      874.75     14.50 o 
  -2   9   1     1883.84     1870.16     23.16 o 
  -1   9   1      647.46      699.09     10.79 o 
   0   9   1      412.98      401.06      8.98 o 
   1   9   1     2234.62     2556.12     31.93 o 
   2   9   1       22.43       29.44      3.07 o 
   3   9   1     1970.98     1943.24     27.17 o 
   4   9   1        7.56       10.62      4.46 o 
   5   9   1        4.89       -6.99      4.66 o 
   6   9   1       31.40       27.06      4.98 o 
   7   9   1       58.49       50.39     19.92 o 
   8   9   1      740.55      780.94     27.55 o 
   9   9   1        5.00       12.61     10.37 o 
  10   9   1      196.89      155.47     18.09 o 
  11   9   1       37.32       53.12     13.84 o 
 -12  10   1        8.96        5.92     10.06 o 
 -11  10   1       14.85       14.03      9.98 o 
 -10  10   1      319.98      346.94     19.65 o 
  -9  10   1        0.80        1.07      6.64 o 
  -8  10   1      408.18      426.63     22.46 o 
  -7  10   1      195.19      235.59     23.73 o 
  -6  10   1       14.91       15.25      8.47 o 
  -5  10   1       41.94       42.80      5.64 o 
  -4  10   1       25.28       23.62      4.38 o 
  -3  10   1        1.56       13.67      3.99 o 
  -2  10   1     1816.86     1764.47     23.06 o 
  -1  10   1      533.49      548.37      9.96 o 
   0  10   1       55.72       58.21      4.76 o 
   1  10   1        0.96       -1.30      2.69 o 
   2  10   1      667.34      637.06     12.60 o 
   3  10   1      497.11      485.35     21.63 o 
   4  10   1       40.97       43.17      6.78 o 
   5  10   1       48.80       43.50     16.95 o 
   6  10   1       73.44       71.75      6.86 o 
   7  10   1      301.56      297.71     19.67 o 
   8  10   1      387.23      415.85     22.68 o 
   9  10   1        0.02       -8.25      8.93 o 
  10  10   1        0.41       -1.53      9.60 o 
  11  10   1        3.44       12.62      9.65 o 
 -11  11   1        4.08       11.06     10.98 o 
 -10  11   1       41.09       38.32     16.53 o 
  -9  11   1       18.40       31.36     15.25 o 
  -8  11   1        8.87       29.66     11.86 o 
  -7  11   1      940.46     1002.54     41.53 o 
  -6  11   1      558.38      536.06     16.43 o 
  -5  11   1     1335.05     1322.65     27.67 o 
  -4  11   1       54.64       81.83      6.71 o 
  -3  11   1     1241.39     1157.41     20.73 o 
  -2  11   1      259.57      277.47     10.55 o 
  -1  11   1      203.67      201.63      6.85 o 
   0  11   1      101.02      109.92      6.24 o 
   1  11   1      107.15      122.37      5.71 o 
   2  11   1       19.12        9.28      5.38 o 
   3  11   1      128.40      137.86      8.04 o 
   4  11   1       27.32       42.98     11.44 o 
   5  11   1       48.94       34.45     10.59 o 
   6  11   1       20.05       23.79      5.64 o 
   7  11   1       50.90       58.65     11.58 o 
   8  11   1      121.92      103.25     13.14 o 
   9  11   1       50.68       65.71     21.19 o 
  10  11   1       14.71       16.73     12.29 o 
 -10  12   1        2.64       -1.00      9.98 o 
  -9  12   1      103.99       98.30     22.03 o 
  -8  12   1      144.61      194.91     25.42 o 
  -7  12   1      233.47      277.96     27.12 o 
  -6  12   1      100.26      148.30     17.80 o 
  -5  12   1        0.02        4.15      5.22 o 
  -4  12   1      125.14      111.03      8.08 o 
  -3  12   1      578.86      519.69     17.13 o 
  -2  12   1      159.71      176.10     11.14 o 
  -1  12   1      405.68      443.60      9.92 o 
   0  12   1       25.41       28.77      4.33 o 
   1  12   1       33.27       40.59      6.48 o 
   2  12   1      347.77      307.93     11.46 o 
   3  12   1       95.92       84.48      9.32 o 
   4  12   1      287.72      273.49     13.79 o 
   5  12   1      441.46      427.96     28.81 o 
   6  12   1       73.20       60.17     14.41 o 
   7  12   1       46.97       37.84     15.68 o 
   8  12   1        8.47       22.51     13.56 o 
   9  12   1       19.67       23.45     11.59 o 
  10  12   1        9.94       -9.46     10.50 o 
 -10  13   1        5.16        1.69     10.34 o 
  -9  13   1       75.59       81.36     18.64 o 
  -8  13   1       11.72       18.64     13.56 o 
  -7  13   1       76.01       86.44     16.95 o 
  -6  13   1       92.92      111.86     16.95 o 
  -5  13   1       59.89       52.54     12.71 o 
  -4  13   1       23.36       24.30     11.02 o 
  -3  13   1        8.07        8.36      6.87 o 
  -2  13   1      224.44      204.04     10.70 o 
  -1  13   1      159.16      137.01      7.83 o 
   0  13   1       39.25       44.95      5.18 o 
   1  13   1       80.50       75.13      5.77 o 
   2  13   1        7.53       12.99      3.89 o 
   3  13   1      302.19      269.98     27.12 o 
   4  13   1       18.93       13.94      6.51 o 
   5  13   1       19.93       10.17     13.56 o 
   6  13   1        7.37       -3.39     11.02 o 
   7  13   1      125.27      114.19     14.41 o 
   8  13   1       42.66       39.23     12.01 o 
   9  13   1       69.74       75.45     15.44 o 
  -9  14   1       65.02       83.90     21.19 o 
  -8  14   1        4.24       -3.39     12.71 o 
  -7  14   1        3.20        5.08     11.86 o 
  -6  14   1       89.79      111.86     18.64 o 
  -5  14   1        8.27       22.88     13.56 o 
  -4  14   1        0.01        5.93      7.12 o 
  -3  14   1       12.16        7.01      6.78 o 
  -2  14   1       28.42       30.34     13.14 o 
  -1  14   1       33.66       22.83      5.45 o 
   0  14   1       14.10        7.22      4.67 o 
   1  14   1        5.59        7.77      4.60 o 
   2  14   1       14.25       18.01      6.90 o 
   3  14   1       57.31       78.83      9.77 o 
   4  14   1        9.06       21.26      6.90 o 
   5  14   1       37.38       58.47     14.41 o 
   6  14   1       22.21       25.36     11.20 o 
   7  14   1        7.20        7.72     14.41 o 
   8  14   1        0.22       -9.15      9.87 o 
  -7  15   1       54.68       55.08     16.95 o 
  -6  15   1        2.46       16.95     15.25 o 
  -5  15   1      350.56      408.47     31.36 o 
  -4  15   1      117.21      145.14     15.25 o 
  -3  15   1      170.58      158.38     13.18 o 
  -2  15   1       57.79       68.26      9.87 o 
  -1  15   1       21.83       26.54      7.47 o 
   0  15   1        9.94        3.72      6.87 o 
   1  15   1       29.54       22.49      9.75 o 
   2  15   1      256.65      241.38     15.20 o 
   3  15   1       15.47       22.22      7.94 o 
   4  15   1       10.04       13.14     19.92 o 
   5  15   1       21.31       24.58     16.10 o 
   6  15   1        6.18       15.78     11.59 o 
   7  15   1        3.58       13.20     11.94 o 
  -6  16   1       18.96        5.93     12.71 o 
  -5  16   1        3.41       29.66     16.10 o 
  -4  16   1       54.37       58.91     10.47 o 
  -3  16   1        0.39       -1.09      8.05 o 
  -2  16   1        5.88      -12.71      9.32 o 
  -1  16   1       15.23       -0.85      9.32 o 
   0  16   1       43.40       46.07      9.53 o 
   1  16   1      115.63      105.93     15.25 o 
   2  16   1        5.43        8.69      7.68 o 
   3  16   1        0.36       -7.63     11.02 o 
   4  16   1        0.24       -9.32     10.17 o 
   5  16   1      146.03      168.64     22.03 o 
  -3  17   1       15.16       11.86     11.86 o 
  -2  17   1       29.51       33.05     13.56 o 
  -1  17   1        0.99      -13.56      9.32 o 
   0  17   1        5.83        8.29     13.14 o 
   1  17   1        2.72        9.32     11.02 o 
 -14   0   2       14.41       36.24     38.14 o 
 -12   0   2       98.61      108.04     22.46 o 
 -10   0   2        5.15       -8.96      6.78 o 
  -8   0   2       27.12       26.25      6.48 o 
  -6   0   2       47.76       48.82      3.17 o 
  -4   0   2      154.40      157.90      5.18 o 
  -2   0   2      598.81      576.38      9.87 o 
   0   0   2      887.56     1066.97      9.04 o 
   2   0   2    66144.44    72591.76    557.82 o 
   4   0   2     1340.90     1253.72     13.39 o 
   6   0   2      614.06      654.19      9.96 o 
   8   0   2      144.73      147.71      7.50 o 
  10   0   2     1541.30     1504.48     37.63 o 
  12   0   2       10.16        3.39     11.02 o 
 -14   1   2      131.93      125.06     13.70 o 
 -13   1   2       32.72       40.37     12.84 o 
 -12   1   2      210.99      210.69     21.04 o 
 -11   1   2      665.17      580.22     25.76 o 
 -10   1   2        6.78        8.53      3.69 o 
  -9   1   2       11.69        7.38      3.46 o 
  -8   1   2     1532.53     1440.31     25.33 o 
  -7   1   2      167.77      148.38      5.24 o 
  -6   1   2      117.26      116.73      4.66 o 
  -5   1   2      811.66      761.23     10.05 o 
  -4   1   2      338.58      305.99      6.44 o 
  -3   1   2       59.17       70.69      4.02 o 
  -2   1   2      294.62      244.79      3.83 o 
  -1   1   2    19210.13    18164.81     98.61 o 
   0   1   2      233.53      215.95      2.42 o 
   1   1   2     1371.78     1356.50     10.26 o 
   2   1   2     2875.66     3324.45     23.33 o 
   3   1   2    11342.05    11227.71     60.19 o 
   4   1   2     1320.91     1264.71      9.78 o 
   5   1   2      186.16      212.34      4.05 o 
   6   1   2      324.74      342.61      5.59 o 
   7   1   2       69.41       70.78      3.37 o 
   8   1   2      156.59      159.38      6.94 o 
   9   1   2       29.54       22.30      4.33 o 
  10   1   2        0.03       15.15      5.82 o 
  11   1   2      130.82      106.24     13.11 o 
  12   1   2        9.84       12.99      7.22 o 
  13   1   2        1.83        8.18      8.67 o 
 -14   2   2       18.20       24.01     18.44 o 
 -13   2   2       79.32       91.61     13.46 o 
 -12   2   2        2.68       -2.42      5.96 o 
 -11   2   2      134.93      148.69      8.86 o 
 -10   2   2       29.98       35.65      4.78 o 
  -9   2   2      101.11      107.53      5.79 o 
  -8   2   2       23.92       40.34      4.13 o 
  -7   2   2     1360.66     1340.71     16.37 o 
  -6   2   2     2899.43     2781.00     26.41 o 
  -5   2   2       20.22       17.95      3.26 o 
  -4   2   2     2080.37     1992.52     23.89 o 
  -3   2   2      948.86      901.28     13.21 o 
  -2   2   2       12.97        1.45      0.86 o 
  -1   2   2      303.01      259.78      3.21 o 
   0   2   2    12895.00    12576.01    109.06 o 
   1   2   2     3885.18     3762.63     26.45 o 
   2   2   2     1833.28     2052.10     14.79 o 
   3   2   2     3147.78     3388.23     21.33 o 
   4   2   2      642.87      604.55      7.42 o 
   5   2   2      948.74      965.67      9.35 o 
   6   2   2      105.35      102.05      4.83 o 
   7   2   2       89.88       94.17      5.05 o 
   8   2   2       54.50       56.55      4.79 o 
   9   2   2        3.79       -5.75      3.83 o 
  10   2   2        0.01        7.44      5.22 o 
  11   2   2      316.98      338.08     16.99 o 
  12   2   2       77.90       74.25     15.46 o 
  13   2   2      121.86      114.50     13.81 o 
 -14   3   2       41.86       33.83     17.56 o 
 -13   3   2       28.13       35.72      9.82 o 
 -12   3   2        6.64        8.50      4.98 o 
 -11   3   2        3.15        6.04      4.70 o 
 -10   3   2      474.12      452.22     11.01 o 
  -9   3   2      396.19      369.74      9.64 o 
  -8   3   2     1170.30     1144.04     20.08 o 
  -7   3   2      447.05      494.01     14.78 o 
  -6   3   2     1034.63     1093.54     18.06 o 
  -5   3   2      346.28      416.02      9.99 o 
  -4   3   2      350.92      385.87     14.05 o 
  -3   3   2      508.68      441.98      8.18 o 
  -2   3   2      957.92      990.16      9.37 o 
  -1   3   2     4515.34     4343.12     32.57 o 
   0   3   2     9010.58     8601.52     61.93 o 
   1   3   2     4752.70     4880.78     33.80 o 
   2   3   2       16.69       12.70      1.38 o 
   3   3   2     4515.23     4767.28     36.43 o 
   4   3   2      500.17      545.59     10.17 o 
   5   3   2        5.01       11.99      2.49 o 
   6   3   2      713.46      681.82     10.58 o 
   7   3   2       85.65      102.61      5.34 o 
   8   3   2      127.83      110.77      5.74 o 
   9   3   2        1.79       -0.31      4.05 o 
  10   3   2      372.45      368.02     12.96 o 
  11   3   2       28.01       38.12      8.20 o 
  12   3   2        6.41       14.65      7.18 o 
  13   3   2       10.37       31.89     15.71 o 
 -14   4   2        0.00       -7.77     15.55 o 
 -13   4   2       67.80       79.84     16.74 o 
 -12   4   2       58.19       71.75      7.07 o 
 -11   4   2      556.35      557.91     13.86 o 
 -10   4   2      495.54      528.68     12.61 o 
  -9   4   2      159.47      138.71      9.45 o 
  -8   4   2      187.07      187.30     13.08 o 
  -7   4   2       50.66       74.50     19.07 o 
  -6   4   2      489.08      467.06     17.80 o 
  -5   4   2      908.73      888.03     15.66 o 
  -4   4   2     1462.49     1330.97     27.66 o 
  -3   4   2      453.74      454.21      7.80 o 
  -2   4   2      122.26      109.82      5.12 o 
  -1   4   2      410.76      299.53      5.27 o 
   0   4   2     3065.96     3031.61     26.60 o 
   1   4   2     3752.73     3767.30     32.02 o 
   2   4   2     1135.89     1250.30     10.94 o 
   3   4   2     2308.75     2233.61     21.55 o 
   4   4   2      188.03      186.13      5.13 o 
   5   4   2       14.62       20.38      2.86 o 
   6   4   2      882.58      913.22     12.77 o 
   7   4   2        2.64        0.78      3.15 o 
   8   4   2      251.95      268.84      8.36 o 
   9   4   2       79.16       89.10      5.90 o 
  10   4   2      417.56      450.16     14.23 o 
  11   4   2       66.44       79.00      7.88 o 
  12   4   2       17.60        8.68      7.23 o 
  13   4   2       22.91       33.79     14.01 o 
 -14   5   2       88.42       77.92     13.17 o 
 -13   5   2        6.24       10.73     10.61 o 
 -12   5   2       17.39        8.95      7.34 o 
 -11   5   2       14.54       17.84     10.18 o 
 -10   5   2       49.03       33.63      7.93 o 
  -9   5   2       17.76        5.56      6.09 o 
  -8   5   2      271.17      267.16     16.13 o 
  -7   5   2        5.50        0.78      4.21 o 
  -6   5   2      157.90      155.21      8.79 o 
  -5   5   2       17.56       11.79      2.98 o 
  -4   5   2      845.60      902.01     15.29 o 
  -3   5   2      992.74     1113.16     21.73 o 
  -2   5   2     3857.43     3874.64     37.77 o 
  -1   5   2     1197.93     1223.23     13.15 o 
   0   5   2     9335.77     9428.56     84.11 o 
   1   5   2      930.46      988.10     11.23 o 
   2   5   2      771.62      838.46      9.45 o 
   3   5   2      402.30      425.80      9.62 o 
   4   5   2      615.64      649.65     10.55 o 
   5   5   2       34.50       47.92      3.62 o 
   6   5   2       36.51       33.42      3.56 o 
   7   5   2        0.84       -0.21      3.11 o 
   8   5   2      161.80      143.75      6.85 o 
   9   5   2      128.76      130.95      6.92 o 
  10   5   2       69.99       64.79      7.20 o 
  11   5   2       50.85       64.97      7.42 o 
  12   5   2      243.73      284.37     29.85 o 
 -14   6   2       22.04       35.79     13.39 o 
 -13   6   2       11.22       21.03     24.58 o 
 -12   6   2       57.16       51.32      9.59 o 
 -11   6   2       28.35       30.28      8.93 o 
 -10   6   2      492.78      500.86     19.71 o 
  -9   6   2      577.73      631.17     18.69 o 
  -8   6   2      612.85      603.69     17.19 o 
  -7   6   2      451.58      469.63     14.44 o 
  -6   6   2      387.64      355.91     11.96 o 
  -5   6   2      109.01      113.20      7.50 o 
  -4   6   2     1855.94     1836.09     36.87 o 
  -3   6   2     1181.76     1223.72     13.97 o 
  -2   6   2      264.14      305.34      8.44 o 
  -1   6   2     1732.70     1819.81     18.39 o 
   0   6   2      686.53      816.62     11.75 o 
   1   6   2      239.16      261.65      5.46 o 
   2   6   2     4782.51     4620.19     50.60 o 
   3   6   2       23.84       33.89      3.98 o 
   4   6   2     1679.87     1679.18     20.44 o 
   5   6   2      237.91      248.14      7.16 o 
   6   6   2       97.06      102.87      5.57 o 
   7   6   2        0.11       -0.45      3.12 o 
   8   6   2      242.11      230.69     12.00 o 
   9   6   2      127.00      120.77     10.55 o 
  10   6   2      170.82      180.20     10.60 o 
  11   6   2        1.12        3.59      6.09 o 
  12   6   2      109.43      100.90     16.39 o 
 -13   7   2       74.01      102.50     17.00 o 
 -12   7   2       42.41       43.89      9.30 o 
 -11   7   2        2.09       -5.05      5.49 o 
 -10   7   2      132.42      146.25     14.10 o 
  -9   7   2       21.57       27.05      7.12 o 
  -8   7   2        0.01       -3.91      4.81 o 
  -7   7   2        0.30        1.69      4.52 o 
  -6   7   2      192.71      171.31      9.50 o 
  -5   7   2      181.06      202.87     10.26 o 
  -4   7   2       45.03       60.07      5.35 o 
  -3   7   2      857.39      818.43     12.50 o 
  -2   7   2        1.25        1.78      1.80 o 
  -1   7   2       59.65       33.72      2.92 o 
   0   7   2      418.86      458.67     13.88 o 
   1   7   2     5415.20     5946.85     50.22 o 
   2   7   2      703.98      721.22     11.16 o 
   3   7   2      348.56      365.18      8.99 o 
   4   7   2       41.66       40.36      3.82 o 
   5   7   2      138.61      156.10      6.36 o 
   6   7   2        8.62       10.89      3.33 o 
   7   7   2       53.14       69.48      5.42 o 
   8   7   2      282.01      281.89      9.26 o 
   9   7   2       32.25       22.83      6.24 o 
  10   7   2        5.62        1.04      5.62 o 
  11   7   2       14.30       14.74      9.54 o 
  12   7   2       13.67       26.34     16.36 o 
 -13   8   2       66.37       73.85     26.27 o 
 -12   8   2       40.91       31.98      7.67 o 
 -11   8   2      191.67      215.58     12.63 o 
 -10   8   2      613.51      719.91     19.94 o 
  -9   8   2      144.27      163.99     13.00 o 
  -8   8   2       26.39       33.71      8.68 o 
  -7   8   2      357.64      335.38     13.24 o 
  -6   8   2      252.42      254.12     11.29 o 
  -5   8   2        1.22        0.59      3.86 o 
  -4   8   2        1.10        7.77      2.70 o 
  -3   8   2       13.10       17.58      3.10 o 
  -2   8   2      113.46      115.96      7.22 o 
  -1   8   2       34.22       27.90      2.86 o 
   0   8   2        4.48        4.45      2.54 o 
   1   8   2      155.79      139.05      4.96 o 
   2   8   2        3.36        9.73      2.75 o 
   3   8   2     1297.70     1349.66     71.61 o 
   4   8   2      247.38      249.07      9.74 o 
   5   8   2       15.09       14.68      4.36 o 
   6   8   2      316.59      346.34      9.57 o 
   7   8   2        9.63       13.65      4.18 o 
   8   8   2      160.37      178.20     10.10 o 
   9   8   2        7.36       -0.88      5.68 o 
  10   8   2        1.86       -1.74      5.73 o 
  11   8   2        3.81       11.75      6.43 o 
 -12   9   2        1.76        2.79      9.91 o 
 -11   9   2       35.44       46.26      8.62 o 
 -10   9   2        0.87        7.43      7.52 o 
  -9   9   2      272.02      301.71     16.88 o 
  -8   9   2     1281.06     1330.82     30.28 o 
  -7   9   2      293.76      361.34     14.50 o 
  -6   9   2     1871.64     1944.71     36.32 o 
  -5   9   2      312.01      336.30     11.55 o 
  -4   9   2      551.15      549.80     12.70 o 
  -3   9   2     1591.77     1659.49     33.15 o 
  -2   9   2     1386.89     1375.14     16.48 o 
  -1   9   2      131.76      112.94      5.13 o 
   0   9   2        0.01        1.60      2.63 o 
   1   9   2      125.68      160.57      6.38 o 
   2   9   2      601.17      591.14     10.97 o 
   3   9   2      289.90      324.16     26.27 o 
   4   9   2      444.97      405.35     12.21 o 
   5   9   2       43.32       36.29      5.82 o 
   6   9   2      133.96      119.58      8.43 o 
   7   9   2       40.33       45.35      5.34 o 
   8   9   2       39.81       37.54     14.41 o 
   9   9   2       63.24       56.80     11.57 o 
  10   9   2        2.64        2.86      9.32 o 
  11   9   2      175.20      207.77     33.99 o 
 -12  10   2       10.38       -8.75     15.51 o 
 -11  10   2       94.27       68.67     12.54 o 
 -10  10   2       75.70       81.75     16.95 o 
  -9  10   2        6.31       10.52     16.10 o 
  -8  10   2      734.08      747.21     23.21 o 
  -7  10   2      101.58      113.58     25.00 o 
  -6  10   2      174.50      152.54     16.95 o 
  -5  10   2      831.47      825.46     28.39 o 
  -4  10   2        3.12        9.42      3.79 o 
  -3  10   2     1374.51     1284.01     45.11 o 
  -2  10   2        2.24        7.02      3.58 o 
  -1  10   2        9.93        8.12      2.79 o 
   0  10   2       57.28       57.31      4.41 o 
   1  10   2       24.89       25.01      3.51 o 
   2  10   2      431.17      448.02     14.25 o 
   3  10   2      694.49      657.38     18.32 o 
   4  10   2       56.01       50.05     10.20 o 
   5  10   2       14.74        2.33      4.84 o 
   6  10   2       56.22       49.35      6.61 o 
   7  10   2      152.19      147.10     19.07 o 
   8  10   2      124.59      109.28     14.38 o 
   9  10   2        0.50      -18.50     20.34 o 
  10  10   2        4.61        4.81     10.19 o 
 -11  11   2        6.49        2.26     10.59 o 
 -10  11   2        4.69        2.51      8.33 o 
  -9  11   2        3.04        7.93      7.33 o 
  -8  11   2      115.50      136.44     20.34 o 
  -7  11   2        8.12        2.54     11.02 o 
  -6  11   2        8.23       12.27      5.12 o 
  -5  11   2      176.60      203.52      9.65 o 
  -4  11   2     1346.18     1336.46     23.04 o 
  -3  11   2        4.29        8.87      5.29 o 
  -2  11   2      105.41       91.52      5.50 o 
  -1  11   2        0.01        5.15      2.86 o 
   0  11   2      105.52      110.99      8.32 o 
   1  11   2        0.14       -1.01      2.59 o 
   2  11   2        0.03       -3.14      2.09 o 
   3  11   2      338.98      306.16     14.05 o 
   4  11   2      233.88      214.91     14.41 o 
   5  11   2        6.42        5.51      5.26 o 
   6  11   2        9.94        3.22     11.44 o 
   7  11   2        1.53       -3.11      8.93 o 
   8  11   2       57.15       35.59     10.59 o 
   9  11   2        3.82        0.42     10.79 o 
  10  11   2      281.69      278.74     19.39 o 
 -11  12   2       14.61        5.21     14.41 o 
 -10  12   2        1.92       -5.93     15.25 o 
  -9  12   2       37.75       22.03     11.86 o 
  -8  12   2      261.97      277.96     28.81 o 
  -7  12   2      184.39      164.41     19.49 o 
  -6  12   2      737.78      780.98     49.15 o 
  -5  12   2      147.12      128.89      8.29 o 
  -4  12   2      124.13      116.48      8.31 o 
  -3  12   2       14.40       13.45      5.11 o 
  -2  12   2      197.25      178.34      7.74 o 
  -1  12   2        3.88       -3.35      3.05 o 
   0  12   2        6.21        4.43      3.48 o 
   1  12   2       73.53       61.89      4.94 o 
   2  12   2       15.34       13.90      5.02 o 
   3  12   2       92.52       93.90     12.14 o 
   4  12   2        3.74      -13.98      9.32 o 
   5  12   2       20.96       30.54      9.16 o 
   6  12   2        9.06        0.77      9.98 o 
   7  12   2      431.01      491.52     33.90 o 
   8  12   2        0.10       -2.12     10.34 o 
   9  12   2        9.72       12.17     13.02 o 
 -10  13   2       83.73       74.58     16.95 o 
  -9  13   2       63.62       46.61     17.80 o 
  -8  13   2       23.58       27.12     14.41 o 
  -7  13   2      384.63      440.68     31.36 o 
  -6  13   2      239.28      222.03     22.88 o 
  -5  13   2        1.94        3.39      6.59 o 
  -4  13   2       75.75       72.34     14.41 o 
  -3  13   2       88.01       87.46     10.19 o 
  -2  13   2       14.50        8.99      4.40 o 
  -1  13   2       20.87       11.19      4.05 o 
   0  13   2       35.60       28.32      4.73 o 
   1  13   2       40.98       23.96      4.28 o 
   2  13   2        1.40        4.26      4.18 o 
   3  13   2      185.55      157.06     10.97 o 
   4  13   2      150.26      120.34     17.80 o 
   5  13   2       16.24        9.94      8.55 o 
   6  13   2        0.07       -7.75      9.75 o 
   7  13   2       45.15       29.03     12.71 o 
   8  13   2        5.26        1.29     11.34 o 
  -9  14   2       40.63       38.14     18.64 o 
  -8  14   2       92.70       61.86     16.95 o 
  -7  14   2        4.43        2.54     12.71 o 
  -6  14   2       67.92      102.54     17.80 o 
  -5  14   2      119.10      129.16     14.83 o 
  -4  14   2        2.51        3.99      7.12 o 
  -3  14   2      403.73      396.65     18.55 o 
  -2  14   2        5.48        4.61      6.87 o 
  -1  14   2       15.25       15.25      5.11 o 
   0  14   2       26.80       13.56      5.26 o 
   1  14   2       39.55       40.23      5.98 o 
   2  14   2      338.94      326.80     15.27 o 
   3  14   2        0.65        3.64      5.90 o 
   4  14   2       26.55       11.19      9.87 o 
   5  14   2       70.03       70.55     12.87 o 
   6  14   2        7.48       18.89     10.13 o 
   7  14   2       39.53       42.80     13.18 o 
  -8  15   2        7.60        1.69     13.56 o 
  -7  15   2        2.01       24.58     13.56 o 
  -6  15   2      176.87      196.61     25.42 o 
  -5  15   2        0.11        5.76      7.47 o 
  -4  15   2      570.67      587.31     22.75 o 
  -3  15   2      108.01      123.38     15.25 o 
  -2  15   2       80.55       60.25      9.59 o 
  -1  15   2       92.13       60.94      9.37 o 
   0  15   2        0.26       -2.71      5.71 o 
   1  15   2      111.11      103.03     11.44 o 
   2  15   2       14.12       23.69      7.33 o 
   3  15   2       97.34      106.70     19.49 o 
   4  15   2        9.60        0.62      9.87 o 
   5  15   2        0.15       -1.42      9.16 o 
   6  15   2        1.09        1.76     11.13 o 
  -6  16   2       59.91       94.07     20.34 o 
  -5  16   2      126.35       99.54     12.54 o 
  -4  16   2        8.28        8.85      8.07 o 
  -3  16   2       11.61       -3.43      6.87 o 
  -2  16   2        4.34       -0.85     10.17 o 
  -1  16   2        3.94       11.02     11.86 o 
   0  16   2       23.82       11.99      7.72 o 
   1  16   2       44.21       48.79     10.17 o 
   3  16   2       10.14       36.44     13.56 o 
   4  16   2       27.42       37.72     11.42 o 
   5  16   2       26.47       19.49     23.73 o 
  -4  17   2      141.38      148.30     21.19 o 
  -3  17   2       12.39       19.49     12.71 o 
  -2  17   2       18.73       18.64     12.71 o 
  -1  17   2        3.87       -5.08     10.17 o 
   0  17   2        0.49      -16.10     11.02 o 
 -15   0   3       11.32        5.08     11.02 o 
 -13   0   3       75.81       71.88     12.29 o 
 -11   0   3      686.92      704.03     25.26 o 
  -9   0   3       95.26      116.78     10.81 o 
  -7   0   3       44.48       62.95      7.34 o 
  -5   0   3    10075.75     9759.70    103.32 o 
  -3   0   3      517.26      511.45     10.79 o 
  -1   0   3       59.16       19.73      1.59 o 
   1   0   3    21615.72    23205.26    199.57 o 
   3   0   3     5462.26     6339.15     53.09 o 
   5   0   3      413.91      403.53      8.33 o 
   7   0   3      590.78      585.04     13.11 o 
   9   0   3       95.29       81.99      7.23 o 
  11   0   3      339.31      322.88     25.42 o 
 -15   1   3        2.87        1.43      7.72 o 
 -14   1   3       17.14       22.25     14.56 o 
 -13   1   3        1.48        1.20      6.12 o 
 -12   1   3       41.01       46.37      7.83 o 
 -11   1   3       36.94       45.77      6.93 o 
 -10   1   3        1.08       -1.72      3.88 o 
  -9   1   3       26.77       25.25      3.89 o 
  -8   1   3      570.67      491.06      8.96 o 
  -7   1   3      607.60      658.62     10.65 o 
  -6   1   3        9.42        5.41      2.43 o 
  -5   1   3       97.44      110.53      4.42 o 
  -4   1   3      133.75      181.31      4.16 o 
  -3   1   3     9581.26     9512.35     99.58 o 
  -2   1   3       90.15      110.60      2.72 o 
  -1   1   3     3811.98     4005.46     22.48 o 
   0   1   3     2446.21     2546.43     15.01 o 
   1   1   3     1475.36     1380.95     10.29 o 
   2   1   3     6997.60     7360.07     44.57 o 
   3   1   3     6735.89     7115.80     39.92 o 
   4   1   3      352.13      350.19      5.00 o 
   5   1   3      888.52      921.01      9.34 o 
   6   1   3       17.37       26.45      2.93 o 
   7   1   3      233.66      226.43      6.33 o 
   8   1   3      142.88      152.13      8.77 o 
   9   1   3      160.15      179.58      9.85 o 
  10   1   3       88.40       80.96      7.41 o 
  11   1   3      228.78      250.44     17.07 o 
  12   1   3       80.41       93.18     12.54 o 
 -15   2   3       19.84       16.68      8.33 o 
 -14   2   3       60.74       64.15      8.37 o 
 -13   2   3        1.08       -0.06      9.42 o 
 -12   2   3       20.64        3.63      4.75 o 
 -11   2   3        1.17        4.54      7.94 o 
 -10   2   3      800.69      734.09     13.74 o 
  -9   2   3       41.20       33.78      4.74 o 
  -8   2   3      136.62      127.45      6.99 o 
  -7   2   3      144.42      157.07      5.87 o 
  -6   2   3       70.90       48.70      4.54 o 
  -5   2   3     2317.49     2108.84     22.27 o 
  -4   2   3      595.74      589.12      8.88 o 
  -3   2   3       26.77       28.72      2.56 o 
  -2   2   3      550.71      496.11      4.92 o 
  -1   2   3     2162.60     1814.82     12.74 o 
   0   2   3      266.90      222.68      4.17 o 
   1   2   3      449.86      336.38      4.62 o 
   2   2   3     1053.85     1163.61      9.61 o 
   3   2   3     2976.44     3055.78     20.90 o 
   4   2   3       73.80       85.31      2.89 o 
   5   2   3     3409.11     3539.72     25.02 o 
   6   2   3      399.99      392.02      6.38 o 
   7   2   3      783.82      802.44     11.95 o 
   8   2   3       94.24       83.16      5.94 o 
   9   2   3      283.92      294.23     10.14 o 
  10   2   3      102.14      103.43      8.29 o 
  11   2   3       81.35       98.40     16.76 o 
  12   2   3       10.89       16.01      8.67 o 
 -14   3   3       46.98       61.80     20.36 o 
 -13   3   3       30.68       33.33      8.07 o 
 -12   3   3        1.11       -2.07      4.58 o 
 -11   3   3      148.99      143.40      8.16 o 
 -10   3   3      217.18      214.62      8.59 o 
  -9   3   3       64.91       60.57      5.57 o 
  -8   3   3      342.14      319.25      9.23 o 
  -7   3   3     1950.85     2062.90     64.17 o 
  -6   3   3     2926.09     2978.69     35.91 o 
  -5   3   3       22.59       28.14      3.97 o 
  -4   3   3     5665.04     5618.53     44.44 o 
  -3   3   3       41.72       84.91      3.19 o 
  -2   3   3       11.30       18.34      1.55 o 
  -1   3   3     1557.63     1795.40     13.63 o 
   0   3   3      521.71      444.26      5.49 o 
   1   3   3      771.08      779.35      7.68 o 
   2   3   3     1363.04     1541.27     12.64 o 
   3   3   3      368.31      347.04      5.06 o 
   4   3   3     2222.46     2318.95     16.61 o 
   5   3   3        0.22        0.14      1.89 o 
   6   3   3       36.65       32.82      3.72 o 
   7   3   3       53.91       47.40      4.43 o 
   8   3   3       30.62       23.58      4.52 o 
   9   3   3      154.28      139.37      7.43 o 
  10   3   3      511.61      546.11     15.57 o 
  11   3   3       92.58       79.83     11.23 o 
  12   3   3       11.55       24.74      8.51 o 
 -14   4   3       11.00       17.97     15.22 o 
 -13   4   3      112.96      105.41     18.25 o 
 -12   4   3       38.66       25.90      8.32 o 
 -11   4   3      171.85      164.49      9.00 o 
 -10   4   3        7.07        2.05      6.12 o 
  -9   4   3      286.56      269.79     15.50 o 
  -8   4   3     1671.21     1686.64     44.07 o 
  -7   4   3       16.21       24.76      6.89 o 
  -6   4   3       22.54       26.30      4.55 o 
  -5   4   3      136.24      126.39      6.15 o 
  -4   4   3        8.83       12.05      2.27 o 
  -3   4   3     2481.14     2378.94     19.20 o 
  -2   4   3     1257.33     1243.17     11.99 o 
  -1   4   3     2063.37     1801.13     17.94 o 
   0   4   3     4267.77     4181.70     33.28 o 
   1   4   3     2437.22     2530.17     19.88 o 
   2   4   3        2.48        7.62      1.60 o 
   3   4   3     4458.31     4602.55     33.51 o 
   4   4   3      210.90      216.98      5.28 o 
   5   4   3     1338.25     1358.40     16.33 o 
   6   4   3      506.83      540.25     10.21 o 
   7   4   3       62.47       55.56      4.81 o 
   8   4   3      100.59      104.23      6.35 o 
   9   4   3        1.95        4.00      5.22 o 
  10   4   3      671.45      750.95     18.13 o 
  11   4   3        4.48       25.53      7.88 o 
  12   4   3       68.89       62.50     10.25 o 
 -14   5   3        0.10        9.48     20.34 o 
 -13   5   3       11.46       21.56     31.78 o 
 -12   5   3       16.02       27.80      9.35 o 
 -11   5   3       58.60       53.43      9.62 o 
 -10   5   3      167.05      151.84     15.37 o 
  -9   5   3        0.14       -8.23      6.29 o 
  -8   5   3       58.15       63.80     10.59 o 
  -7   5   3        5.51        9.38      4.55 o 
  -6   5   3       30.49       58.89      8.69 o 
  -5   5   3       33.26       53.89      4.62 o 
  -4   5   3      990.66      981.22     13.37 o 
  -3   5   3     2177.72     2124.27     18.94 o 
  -2   5   3       53.80       57.69      2.90 o 
  -1   5   3     3480.31     3455.16     29.57 o 
   0   5   3     7724.33     7218.54     54.31 o 
   1   5   3      331.67      321.84      5.79 o 
   2   5   3      737.22      749.02      8.58 o 
   3   5   3     3202.91     3418.61     28.58 o 
   4   5   3      466.45      477.82      9.93 o 
   5   5   3      792.31      830.38     15.07 o 
   6   5   3        0.70        2.74      3.82 o 
   7   5   3      153.29      161.47      7.29 o 
   8   5   3      203.47      223.27      8.88 o 
   9   5   3       32.56       37.08      9.24 o 
  10   5   3       24.95       39.18      9.91 o 
  11   5   3      629.51      730.70     22.16 o 
  12   5   3        1.57       21.16     13.59 o 
 -14   6   3       10.51       15.94     44.49 o 
 -13   6   3        1.77       -3.63     17.80 o 
 -12   6   3       79.36       71.34     10.78 o 
 -11   6   3      426.49      465.83     15.97 o 
 -10   6   3       60.98       60.13     13.79 o 
  -9   6   3      642.50      603.53     18.65 o 
  -8   6   3       22.75       21.34      5.65 o 
  -7   6   3      721.30      737.06     18.10 o 
  -6   6   3      875.23      917.36     19.43 o 
  -5   6   3      182.70      191.84     12.11 o 
  -4   6   3      600.43      521.50      8.34 o 
  -3   6   3      398.78      382.06      7.31 o 
  -2   6   3       29.02       33.03      2.65 o 
  -1   6   3     1682.75     1701.44     16.47 o 
   0   6   3      206.49      182.95      4.81 o 
   1   6   3      127.19      104.00      3.94 o 
   2   6   3      101.48       82.11      3.67 o 
   3   6   3       37.12       25.60      2.71 o 
   4   6   3      810.31      790.59     13.38 o 
   5   6   3      177.28      211.48      7.84 o 
   6   6   3       25.23       13.26      3.52 o 
   7   6   3      265.16      243.75      8.40 o 
   8   6   3       31.85       33.38      5.12 o 
   9   6   3       55.44       62.67     10.40 o 
  10   6   3       18.61       14.75      6.97 o 
  11   6   3      103.90       94.23      9.66 o 
  12   6   3      198.55      195.72     14.46 o 
 -13   7   3       15.88        1.68      8.39 o 
 -12   7   3        0.01        5.42      6.59 o 
 -11   7   3        0.63       -1.85      6.27 o 
 -10   7   3        1.93       15.98     12.71 o 
  -9   7   3       35.77       27.17     15.68 o 
  -8   7   3        0.65        8.47      5.08 o 
  -7   7   3      207.82      214.01     11.44 o 
  -6   7   3       82.93       82.80     13.24 o 
  -5   7   3      178.57      185.48      9.32 o 
  -4   7   3       70.03       88.88      4.22 o 
  -3   7   3      167.39      191.80      7.46 o 
  -2   7   3        6.37        6.94      3.15 o 
  -1   7   3       26.14       28.62      3.88 o 
   0   7   3     2013.52     1822.06     17.97 o 
   1   7   3       88.29       67.36      3.59 o 
   2   7   3      415.20      467.56      8.12 o 
   3   7   3     2123.31     2150.58     36.02 o 
   4   7   3      127.37      117.58      5.93 o 
   5   7   3      422.06      403.50     10.17 o 
   6   7   3       38.62       41.94      4.68 o 
   7   7   3       21.11       15.56      4.25 o 
   8   7   3      277.40      248.01     11.58 o 
   9   7   3       37.01       37.16      6.80 o 
  10   7   3       74.61       63.98      7.78 o 
  11   7   3       34.03       37.61      9.08 o 
 -13   8   3        8.47       10.12     13.39 o 
 -12   8   3       13.83       12.07      7.15 o 
 -11   8   3       53.77       62.48     12.71 o 
 -10   8   3      549.25      557.77     25.00 o 
  -9   8   3      236.81      348.95     63.98 o 
  -8   8   3      987.48     1003.78     23.59 o 
  -7   8   3      266.04      277.63     12.78 o 
  -6   8   3        1.66        2.48      4.36 o 
  -5   8   3       37.60       40.80      3.77 o 
  -4   8   3      148.08      125.42      6.53 o 
  -3   8   3        5.15        3.19      2.63 o 
  -2   8   3      169.51      184.12      5.68 o 
  -1   8   3      127.51      137.87      5.33 o 
   0   8   3     3021.61     3177.27     34.10 o 
   1   8   3      843.96      916.04     13.31 o 
   2   8   3      420.05      466.74      7.84 o 
   3   8   3     1145.93     1100.71     27.73 o 
   4   8   3      311.04      286.21     15.04 o 
   5   8   3       70.84       73.21      5.57 o 
   6   8   3        3.42        1.26      3.79 o 
   7   8   3      125.73      111.25      6.95 o 
   8   8   3       17.95       16.86      5.70 o 
   9   8   3        0.78        0.50      5.86 o 
  10   8   3      169.53      178.86     10.95 o 
  11   8   3      113.58      126.13     12.11 o 
 -13   9   3       20.44       11.07     11.78 o 
 -12   9   3        6.49       -1.38     12.35 o 
 -11   9   3      122.55      109.63     11.94 o 
 -10   9   3      227.83      224.46     25.85 o 
  -9   9   3        4.34       18.93      8.07 o 
  -8   9   3      122.33      138.72     11.81 o 
  -7   9   3      126.56      135.01     13.03 o 
  -6   9   3      602.80      624.34     17.59 o 
  -5   9   3        0.78       -0.06      5.78 o 
  -4   9   3      718.80      693.39     18.82 o 
  -3   9   3      187.12      195.48     10.56 o 
  -2   9   3       75.00       82.18      4.60 o 
  -1   9   3       14.01       19.05      2.98 o 
   0   9   3     1335.65     1330.06     18.52 o 
   1   9   3        7.90        3.65      2.66 o 
   2   9   3      667.35      690.55     12.80 o 
   3   9   3      330.83      308.77     11.49 o 
   4   9   3      366.23      378.68     12.61 o 
   5   9   3      248.19      282.01     15.03 o 
   6   9   3      311.56      293.66     12.32 o 
   7   9   3      189.67      153.14     13.72 o 
   8   9   3      213.42      213.02     18.10 o 
   9   9   3       36.39       27.29      6.93 o 
  10   9   3       72.90       70.31     16.15 o 
 -12  10   3       40.61       38.93     13.14 o 
 -11  10   3       29.03       39.76     10.50 o 
 -10  10   3      126.57      129.71     13.24 o 
  -9  10   3       81.05       92.76     17.80 o 
  -8  10   3      795.56      876.70     25.81 o 
  -7  10   3      429.23      476.96     27.12 o 
  -6  10   3      200.85      201.62     20.19 o 
  -5  10   3      533.46      548.77     13.66 o 
  -4  10   3       24.80       31.75      4.83 o 
  -3  10   3       12.89        7.92      4.72 o 
  -2  10   3        3.82        1.58      2.54 o 
  -1  10   3      227.76      212.84      7.00 o 
   0  10   3       30.51       30.89      3.98 o 
   1  10   3      366.44      370.07      9.64 o 
   2  10   3      102.87      105.07      8.19 o 
   3  10   3        0.09       -4.47      4.31 o 
   4  10   3      200.72      232.58     20.48 o 
   5  10   3        0.66       -1.70      4.73 o 
   6  10   3       66.48       55.07     11.44 o 
   7  10   3        7.20      -10.86     15.68 o 
   8  10   3       25.34       17.85      9.55 o 
   9  10   3        8.07       -0.60      6.61 o 
  10  10   3       90.50       89.36     11.27 o 
 -12  11   3       26.83       30.93     13.18 o 
 -11  11   3       51.32       35.59     14.41 o 
 -10  11   3      196.12      203.53     41.53 o 
  -9  11   3       55.98       74.04     10.79 o 
  -8  11   3      122.35      106.78     20.34 o 
  -7  11   3       12.05       22.03     11.86 o 
  -6  11   3       31.55       38.98      7.63 o 
  -5  11   3      435.75      438.04     13.15 o 
  -4  11   3      171.22      156.51      9.16 o 
  -3  11   3        0.41       -3.15      3.70 o 
  -2  11   3       33.60       38.87      4.40 o 
  -1  11   3       41.27       44.80      4.06 o 
   0  11   3        0.46       -5.18      3.91 o 
   1  11   3       46.62       47.55      4.37 o 
   2  11   3      332.12      333.75     12.92 o 
   3  11   3      377.14      368.74     13.49 o 
   4  11   3       47.52       34.39      6.15 o 
   5  11   3      151.06      173.68     15.87 o 
   6  11   3        5.72        4.21      8.55 o 
   7  11   3        6.06        0.00      8.93 o 
   8  11   3        0.80      -10.97      9.72 o 
   9  11   3       37.92       17.21     11.45 o 
 -11  12   3       87.55      100.85     24.58 o 
 -10  12   3      137.55      149.15     23.73 o 
  -9  12   3       47.11       50.00     16.95 o 
  -8  12   3        9.32       17.80     11.86 o 
  -7  12   3      159.66      138.13     18.64 o 
  -6  12   3      282.75      322.88     27.12 o 
  -5  12   3      468.09      459.12     14.14 o 
  -4  12   3       22.01       14.96      5.19 o 
  -3  12   3        7.08        0.09      4.73 o 
  -2  12   3      112.60      124.21      8.07 o 
  -1  12   3        1.01       -4.51      3.01 o 
   0  12   3       84.08       77.76      5.66 o 
   1  12   3       24.72       27.05      5.02 o 
   2  12   3      200.87      171.72     10.33 o 
   3  12   3        7.30        6.59      8.94 o 
   4  12   3        1.22        7.49      7.47 o 
   5  12   3       12.11        5.08      9.77 o 
   6  12   3      107.63      121.73     16.08 o 
   7  12   3       93.78      120.20     17.07 o 
   8  12   3       19.78       -0.46      9.16 o 
   9  12   3        3.25        7.87     10.65 o 
 -10  13   3        2.89        0.85     12.71 o 
  -9  13   3       10.78       23.73     15.25 o 
  -8  13   3        8.75       50.85     16.95 o 
  -7  13   3      108.35      116.10     19.49 o 
  -6  13   3        4.01        5.08     11.86 o 
  -5  13   3       15.19       17.37      7.79 o 
  -4  13   3      160.91      144.24     19.07 o 
  -3  13   3       78.55       76.05     10.47 o 
  -2  13   3      143.52      130.27      7.86 o 
  -1  13   3        0.03       -4.38      5.99 o 
   0  13   3       44.06       26.76      4.67 o 
   1  13   3       70.14       96.73      6.94 o 
   2  13   3        2.55       -0.41      7.89 o 
   3  13   3        2.60        2.61     12.29 o 
   4  13   3        4.90       -1.86      8.60 o 
   5  13   3       25.29       28.81     10.19 o 
   6  13   3        1.10       -4.24      9.37 o 
   7  13   3       34.81       16.83     12.20 o 
   8  13   3        7.26        1.79     12.29 o 
  -9  14   3       27.69       27.97     13.56 o 
  -8  14   3        2.42       -0.85     11.02 o 
  -7  14   3       33.86       40.68     16.95 o 
  -6  14   3       24.50       33.05     14.41 o 
  -5  14   3       49.85       54.71      9.53 o 
  -4  14   3        3.94        0.42      7.19 o 
  -3  14   3        0.43        5.08      6.59 o 
  -2  14   3       48.34       38.56      8.39 o 
  -1  14   3       83.28       77.34      7.54 o 
   0  14   3      112.60      104.36      8.42 o 
   1  14   3      124.76      119.60     11.86 o 
   2  14   3       34.95       26.84      9.25 o 
   3  14   3       42.99       52.13     11.20 o 
   4  14   3       41.53       23.51     10.25 o 
   5  14   3       18.48       25.37      9.55 o 
   6  14   3       14.64       -3.54      9.72 o 
   7  14   3        7.93        8.04     15.25 o 
  -8  15   3        4.07      -18.64     14.41 o 
  -7  15   3        1.17       -1.69     14.41 o 
  -6  15   3       10.26       22.03     13.56 o 
  -5  15   3        7.53        5.34      8.07 o 
  -4  15   3       12.65       10.17      8.39 o 
  -3  15   3       61.21       70.30     10.47 o 
  -2  15   3        4.96        4.64      7.47 o 
  -1  15   3       40.70       40.67      8.67 o 
   0  15   3       95.10      107.62     11.20 o 
   1  15   3       90.67       69.57      7.78 o 
   2  15   3        1.10        5.99      8.75 o 
   3  15   3        0.73        0.00      8.14 o 
   4  15   3       13.81        4.41      8.93 o 
   5  15   3       10.67        0.37      8.75 o 
   6  15   3        5.29       -4.76     10.78 o 
  -6  16   3        4.21        1.69     11.86 o 
  -5  16   3       22.46       31.97      9.87 o 
  -4  16   3        4.19        5.96      8.07 o 
  -3  16   3        9.38        7.76      7.72 o 
  -2  16   3       38.22       41.53     14.41 o 
  -1  16   3       16.47        2.54     11.86 o 
   0  16   3       42.32       68.78     22.46 o 
   1  16   3      251.86      244.91     27.97 o 
   2  16   3      107.65      103.39     24.58 o 
   3  16   3        0.11        3.64      8.75 o 
   4  16   3       13.42       17.13     12.71 o 
  -4  17   3       10.99        4.24     11.86 o 
  -3  17   3        1.15       11.86     12.71 o 
   1  17   3       10.83       11.86     15.25 o 
   2  17   3        0.27        3.39     14.41 o 
 -14   0   4        0.56        9.51      9.40 o 
 -12   0   4       51.80       96.55     31.36 o 
 -10   0   4      448.82      422.58     24.15 o 
  -8   0   4      525.57      568.53     13.56 o 
  -6   0   4      118.19       94.96      5.75 o 
  -4   0   4      354.93      320.77      8.71 o 
  -2   0   4     5441.13     4930.92     41.23 o 
   0   0   4      945.99     1037.44     11.73 o 
   2   0   4        0.71       -3.11      2.69 o 
   4   0   4     1795.15     2019.73     22.01 o 
   6   0   4        2.02        0.27      3.87 o 
   8   0   4     1720.18     1672.15     25.60 o 
  10   0   4        7.26        8.47     11.02 o 
  12   0   4        0.75        6.78     13.56 o 
 -15   1   4        0.22      -10.79      7.19 o 
 -14   1   4       40.79       66.04     13.70 o 
 -13   1   4        0.46       -2.67      5.48 o 
 -12   1   4     1066.01      965.33     21.69 o 
 -11   1   4      150.26      150.43     10.23 o 
 -10   1   4      709.85      698.52     13.71 o 
  -9   1   4      122.61      107.18      7.36 o 
  -8   1   4      743.31      853.32     16.37 o 
  -7   1   4      277.67      263.52      7.40 o 
  -6   1   4      268.47      234.30      5.67 o 
  -5   1   4      767.35      682.26      9.41 o 
  -4   1   4     6573.36     6502.61     63.82 o 
  -3   1   4     1920.76     1705.04     14.73 o 
  -2   1   4     3861.25     3766.27     24.40 o 
  -1   1   4      933.51      970.30      7.44 o 
   0   1   4     5638.53     5549.32     30.93 o 
   1   1   4       88.57       68.75      3.03 o 
   2   1   4       15.85       13.33      2.10 o 
   3   1   4     1643.17     1685.37     13.13 o 
   4   1   4       94.06       77.80      3.46 o 
   5   1   4     2925.43     3104.77     25.08 o 
   6   1   4      197.62      194.61      6.31 o 
   7   1   4       42.76       37.87      3.95 o 
   8   1   4       77.17       89.19      5.13 o 
   9   1   4        0.06       -0.53      4.39 o 
  10   1   4       22.06       24.11      8.18 o 
  11   1   4        5.87        8.90      8.39 o 
  12   1   4        0.18      -10.17     11.86 o 
 -15   2   4        6.63       13.09      8.05 o 
 -14   2   4      323.04      338.81     31.07 o 
 -13   2   4       86.07       96.36     18.23 o 
 -12   2   4       77.43      115.21     13.06 o 
 -11   2   4      391.57      357.75     11.39 o 
 -10   2   4        8.71        4.90      8.07 o 
  -9   2   4       13.85       14.39      4.32 o 
  -8   2   4      258.03      264.55      9.01 o 
  -7   2   4      266.16      242.28      7.38 o 
  -6   2   4      249.31      247.89      6.80 o 
  -5   2   4     1952.09     2029.72     22.18 o 
  -4   2   4      816.94      968.67      9.45 o 
  -3   2   4        2.53       28.25      1.97 o 
  -2   2   4     5299.49     4914.95     29.41 o 
  -1   2   4      643.48      628.14      6.10 o 
   0   2   4     4704.01     4995.39     29.73 o 
   1   2   4       22.69       28.35      2.04 o 
   2   2   4     5518.62     5762.96     38.68 o 
   3   2   4      537.76      554.75      8.54 o 
   4   2   4      758.97      828.42      9.13 o 
   5   2   4     2785.58     2776.40     22.96 o 
   6   2   4       22.88       15.40      3.00 o 
   7   2   4      241.39      258.68      7.03 o 
   8   2   4      790.45      777.33     14.22 o 
   9   2   4       23.91       28.88      6.36 o 
  10   2   4      286.43      306.90     14.66 o 
  11   2   4       20.53       21.01      8.67 o 
  12   2   4        2.98       -0.85      8.99 o 
 -15   3   4       31.02       23.07      9.32 o 
 -14   3   4       60.00       60.65     13.46 o 
 -13   3   4       59.07       58.16     10.03 o 
 -12   3   4      202.09      191.50     10.34 o 
 -11   3   4        4.78        3.03      4.54 o 
 -10   3   4       19.83       17.66      4.89 o 
  -9   3   4       12.81       18.64      4.48 o 
  -8   3   4      506.86      482.62     11.33 o 
  -7   3   4       53.72       89.85      5.71 o 
  -6   3   4     2417.74     2667.00     30.59 o 
  -5   3   4     2271.11     2561.04     24.16 o 
  -4   3   4       96.03      103.16      3.50 o 
  -3   3   4        0.34        5.87      1.41 o 
  -2   3   4       93.76      131.11      3.22 o 
  -1   3   4      140.43      125.36      3.22 o 
   0   3   4      276.20      326.09      4.79 o 
   1   3   4      447.83      425.88      5.92 o 
   2   3   4      319.77      256.84      4.78 o 
   3   3   4      706.22      684.58      8.17 o 
   4   3   4        7.37       -3.82      2.55 o 
   5   3   4     1667.63     1715.91     16.07 o 
   6   3   4      525.61      486.03     11.45 o 
   7   3   4       61.19       57.49      5.06 o 
   8   3   4       35.89       35.32      5.18 o 
   9   3   4      343.02      329.71     12.70 o 
  10   3   4      210.88      234.27     12.04 o 
  11   3   4       79.90       60.94     11.20 o 
  12   3   4       17.88       16.76      9.27 o 
 -14   4   4      172.18      193.91     30.92 o 
 -13   4   4        0.00        0.04     16.19 o 
 -12   4   4       48.89       51.06      6.58 o 
 -11   4   4      224.70      216.06     12.12 o 
 -10   4   4        9.93       10.45      7.62 o 
  -9   4   4      672.44      648.89     19.61 o 
  -8   4   4      323.00      325.20     15.83 o 
  -7   4   4       12.48       19.43      6.04 o 
  -6   4   4      389.49      428.39      8.93 o 
  -5   4   4       45.28       51.56      3.26 o 
  -4   4   4      146.88      172.79      4.65 o 
  -3   4   4     7647.93     7230.54     47.38 o 
  -2   4   4       25.09       19.52      1.86 o 
  -1   4   4      914.04      837.02      8.68 o 
   0   4   4       40.36       51.79      2.56 o 
   1   4   4       26.05       19.82      1.97 o 
   2   4   4       18.57       17.52      1.97 o 
   3   4   4       17.10       24.13      2.23 o 
   4   4   4      465.20      403.89      6.52 o 
   5   4   4       96.48      112.21      4.68 o 
   6   4   4      639.75      600.85     11.40 o 
   7   4   4       13.14        8.19      4.02 o 
   8   4   4      690.35      706.03     13.91 o 
   9   4   4       13.17       19.15      6.49 o 
  10   4   4       40.97       46.28      7.49 o 
  11   4   4      370.52      378.07     18.40 o 
  12   4   4       32.22       68.14     10.48 o 
 -14   5   4       42.37       58.91     14.24 o 
 -13   5   4       53.67       46.08     20.76 o 
 -12   5   4      561.03      552.80     20.63 o 
 -11   5   4       84.32      114.76     15.16 o 
 -10   5   4      337.14      374.78     22.66 o 
  -9   5   4       35.68       38.75      6.90 o 
  -8   5   4       13.33       13.08      5.40 o 
  -7   5   4      641.73      699.61     17.63 o 
  -6   5   4     1129.74     1168.86     22.19 o 
  -5   5   4      635.74      645.92      8.93 o 
  -4   5   4     3414.97     3272.75     26.16 o 
  -3   5   4       51.93       35.04      2.29 o 
  -2   5   4      519.22      506.26      7.55 o 
  -1   5   4     1358.16     1286.04     12.62 o 
   0   5   4     2277.95     2105.42     19.54 o 
   1   5   4      462.77      403.08      6.43 o 
   2   5   4     2277.81     2275.75     19.45 o 
   3   5   4      405.96      418.62      9.10 o 
   4   5   4       43.33       45.33      3.49 o 
   5   5   4      422.92      384.55      9.71 o 
   6   5   4      140.07      152.95      7.06 o 
   7   5   4      669.32      649.02     12.90 o 
   8   5   4      331.69      328.21     12.82 o 
   9   5   4      154.88      133.38      9.45 o 
  10   5   4       85.78       94.44      9.27 o 
  11   5   4       70.12       92.07     11.49 o 
 -14   6   4       60.46       57.63     22.88 o 
 -13   6   4        9.17        7.94     12.06 o 
 -12   6   4       33.13       35.65      7.39 o 
 -11   6   4      165.88      146.93     17.90 o 
 -10   6   4      483.40      489.50     20.07 o 
  -9   6   4      216.89      227.70     13.35 o 
  -8   6   4       57.98       50.62      7.01 o 
  -7   6   4        6.69        6.07      5.96 o 
  -6   6   4       77.14       70.38      6.94 o 
  -5   6   4       78.52       82.72      5.39 o 
  -4   6   4      315.65      289.36      5.88 o 
  -3   6   4       16.39       10.16      1.83 o 
  -2   6   4      171.09      173.43      4.88 o 
  -1   6   4       83.61      107.73      4.31 o 
   0   6   4     1991.28     1891.90     18.49 o 
   1   6   4     1074.15     1002.56     12.09 o 
   2   6   4       99.65      120.42      4.99 o 
   3   6   4      553.42      580.93      8.66 o 
   4   6   4      245.67      294.22      7.26 o 
   5   6   4      347.33      336.64      9.37 o 
   6   6   4      181.29      185.45      7.83 o 
   7   6   4      115.91      115.11      6.78 o 
   8   6   4      795.51      730.27     17.69 o 
   9   6   4       24.43       26.74      6.74 o 
  10   6   4       15.52       19.53      8.68 o 
  11   6   4        0.00        9.87     11.85 o 
 -14   7   4        3.19       -9.32     12.71 o 
 -13   7   4       18.13       20.38      9.33 o 
 -12   7   4       26.77       14.46     10.27 o 
 -11   7   4       68.22       69.80     14.83 o 
 -10   7   4      180.48      177.98     13.18 o 
  -9   7   4       24.71       22.10      7.47 o 
  -8   7   4       63.35       72.31      8.41 o 
  -7   7   4        2.25        2.92      4.97 o 
  -6   7   4      134.65      121.73      8.75 o 
  -5   7   4      586.36      598.01     10.01 o 
  -4   7   4     1725.20     1669.68     29.00 o 
  -3   7   4        4.02        5.17      1.96 o 
  -2   7   4       24.69       25.16      2.61 o 
  -1   7   4      508.43      446.84      7.97 o 
   0   7   4        0.34       -0.13      2.44 o 
   1   7   4      363.53      316.60      7.62 o 
   2   7   4      811.26      785.19     13.43 o 
   3   7   4       92.49       86.67      3.97 o 
   4   7   4        2.77        0.05      3.91 o 
   5   7   4        0.01       -0.74      3.77 o 
   6   7   4      152.30      138.58      7.09 o 
   7   7   4        7.95        7.71      4.67 o 
   8   7   4        0.00        1.89      5.55 o 
   9   7   4       46.67       47.11      7.43 o 
  10   7   4        1.49        2.79     10.15 o 
  11   7   4       54.25       69.89     17.07 o 
 -13   8   4        9.18        7.69      8.93 o 
 -12   8   4       96.53       96.02     11.47 o 
 -11   8   4      131.69      113.11     15.25 o 
 -10   8   4       39.57       63.87     10.13 o 
  -9   8   4     1819.75     1828.12     38.56 o 
  -8   8   4      230.86      277.34     18.12 o 
  -7   8   4      302.02      311.90     13.41 o 
  -6   8   4       55.86       65.92      5.48 o 
  -5   8   4       43.42       51.84      3.48 o 
  -4   8   4        0.54        4.32      2.85 o 
  -3   8   4     1523.00     1626.44     19.22 o 
  -2   8   4       79.70       84.36      5.56 o 
  -1   8   4        0.25        4.61      2.33 o 
   0   8   4      347.40      303.60      7.82 o 
   1   8   4       13.89       21.58      3.77 o 
   2   8   4       81.92      102.44      5.96 o 
   3   8   4        0.14       -2.55      3.06 o 
   4   8   4       95.83      126.19      8.65 o 
   5   8   4      898.66      901.90     16.52 o 
   6   8   4      120.62      128.64      7.64 o 
   7   8   4      269.60      259.24     12.46 o 
   8   8   4       71.30       71.03      8.07 o 
   9   8   4       21.68       29.90      6.69 o 
  10   8   4      168.95      171.62     19.08 o 
 -13   9   4        6.61       -2.88     12.88 o 
 -12   9   4       46.16       42.99     10.59 o 
 -11   9   4      181.92      155.00     34.75 o 
 -10   9   4        4.03        3.75      8.14 o 
  -9   9   4      233.43      255.45     27.12 o 
  -8   9   4        3.43        6.45      7.63 o 
  -7   9   4      955.24     1031.47     24.09 o 
  -6   9   4      333.89      392.43      9.22 o 
  -5   9   4      464.66      519.41     10.52 o 
  -4   9   4      275.66      281.64      8.66 o 
  -3   9   4        9.69        5.89      2.45 o 
  -2   9   4       76.59       70.39      4.21 o 
  -1   9   4      533.11      479.79      9.07 o 
   0   9   4      201.25      207.45      7.22 o 
   1   9   4      120.54      105.83      5.76 o 
   2   9   4       17.55       23.16      4.27 o 
   3   9   4      196.05      186.17     14.05 o 
   4   9   4       19.57       16.67      5.35 o 
   5   9   4        0.28       -1.37      6.52 o 
   6   9   4       45.29       41.31      7.31 o 
   7   9   4       38.44       27.25      6.68 o 
   8   9   4      152.20      126.36      9.89 o 
   9   9   4        0.53        5.96      6.48 o 
  10   9   4       67.69       71.65     12.23 o 
 -12  10   4        5.53        7.36      8.67 o 
 -11  10   4        0.36        0.42     12.29 o 
 -10  10   4       25.35       20.54      8.67 o 
  -9  10   4       15.55        2.54      7.19 o 
  -8  10   4      189.28      211.42     23.73 o 
  -7  10   4       48.37       36.56      5.41 o 
  -6  10   4        1.11        4.06      3.68 o 
  -5  10   4       99.80      103.42      5.99 o 
  -4  10   4      191.84      205.28      8.46 o 
  -3  10   4     1741.33     1717.68     26.14 o 
  -2  10   4        2.50        5.10      2.78 o 
  -1  10   4        1.02        2.42      2.68 o 
   0  10   4       44.74       42.40      4.13 o 
   1  10   4      311.52      308.54      9.74 o 
   2  10   4       89.39       91.82      6.00 o 
   3  10   4        0.29        0.44      5.10 o 
   4  10   4      246.44      188.23     13.56 o 
   5  10   4      154.81      158.71     35.17 o 
   6  10   4      244.37      235.20     31.36 o 
   7  10   4        0.89       -8.50      8.67 o 
   8  10   4       41.92       30.11      7.35 o 
   9  10   4       25.15       14.84      7.25 o 
 -12  11   4       11.20       12.71     15.25 o 
 -11  11   4       36.54       21.05      9.16 o 
 -10  11   4      115.38      130.18     13.14 o 
  -9  11   4        2.93       -8.16      7.12 o 
  -8  11   4        2.20        5.93     12.71 o 
  -7  11   4        8.19       15.77      4.52 o 
  -6  11   4     1533.26     1567.62     23.85 o 
  -5  11   4      681.00      662.82     16.54 o 
  -4  11   4     2155.78     2008.28     42.79 o 
  -3  11   4        2.05       11.20      2.77 o 
  -2  11   4        3.85        3.73      3.10 o 
  -1  11   4       16.02       18.57      3.56 o 
   0  11   4      465.38      446.17     10.10 o 
   1  11   4       11.03        5.17      3.87 o 
   2  11   4       90.08       99.73      8.68 o 
   3  11   4        0.60        0.97      4.96 o 
   4  11   4      212.92      159.59     13.14 o 
   5  11   4      275.61      322.81     21.19 o 
   6  11   4      378.15      387.35     22.93 o 
   7  11   4        8.96       12.44      9.98 o 
   8  11   4        3.44       -8.36     10.01 o 
   9  11   4        0.57        7.09      9.77 o 
 -11  12   4       12.07       18.64     16.10 o 
 -10  12   4        9.70       26.17      9.37 o 
  -9  12   4      334.17      440.68     33.90 o 
  -8  12   4       42.42       52.54     16.10 o 
  -7  12   4       29.39       42.37      7.68 o 
  -6  12   4       58.04       44.93      7.94 o 
  -5  12   4       21.31       31.47      8.93 o 
  -4  12   4      273.12      261.92     12.21 o 
  -3  12   4       15.42       10.59      3.65 o 
  -2  12   4       50.28       42.98      7.14 o 
  -1  12   4      170.15      178.52      7.79 o 
   0  12   4      417.12      421.83     10.99 o 
   1  12   4       82.46       74.81      6.39 o 
   2  12   4       51.94       40.33      5.25 o 
   3  12   4       18.19       25.27     16.10 o 
   4  12   4        4.89        4.75     12.29 o 
   5  12   4       39.96       36.62     11.07 o 
   6  12   4      219.56      232.12     20.37 o 
   7  12   4       26.00       23.48     10.17 o 
   8  12   4       38.90       29.55     11.67 o 
 -10  13   4       25.51       16.10     16.10 o 
  -9  13   4        0.07       20.34     12.71 o 
  -8  13   4      529.74      628.43     20.66 o 
  -7  13   4       31.03       40.34      7.95 o 
  -6  13   4      156.18      148.72     12.19 o 
  -5  13   4        4.70       -1.27      7.19 o 
  -4  13   4        0.01       -2.69      6.87 o 
  -3  13   4      130.91      118.12      7.30 o 
  -2  13   4       89.82       92.12      7.21 o 
  -1  13   4        1.67       -4.68      5.01 o 
   0  13   4      257.18      273.46     15.53 o 
   1  13   4       46.45       35.51      6.38 o 
   2  13   4       41.86       43.27     11.44 o 
   3  13   4       44.99       25.88      8.75 o 
   4  13   4       47.33       60.99     12.01 o 
   5  13   4       53.69       52.10     11.67 o 
   6  13   4        3.71        8.09      9.77 o 
   7  13   4        5.40       -3.11     10.34 o 
  -9  14   4       11.92       -9.32     13.56 o 
  -8  14   4       33.37       25.83     20.34 o 
  -7  14   4        7.93       17.73      7.19 o 
  -6  14   4        6.44       11.31      7.52 o 
  -5  14   4        5.33        3.95      5.60 o 
  -4  14   4       12.55        8.47      7.47 o 
  -3  14   4        3.49        1.59      5.77 o 
  -2  14   4       47.76       65.68      8.32 o 
  -1  14   4      154.48      144.09      8.70 o 
   0  14   4        2.29        6.11      5.01 o 
   1  14   4      157.37      147.77     11.32 o 
   2  14   4        0.53        7.42      8.33 o 
   3  14   4       83.06       98.16     13.95 o 
   4  14   4       73.43       75.53     13.39 o 
   5  14   4       64.99       53.83     14.41 o 
   6  14   4      109.17      101.96     16.45 o 
  -8  15   4       11.36       18.81      8.07 o 
  -7  15   4        0.74      -10.08      6.72 o 
  -6  15   4        1.43       -1.34      6.90 o 
  -5  15   4        2.14        7.76      6.10 o 
  -4  15   4        2.35        6.94      6.32 o 
  -3  15   4        2.78        3.95      6.02 o 
  -2  15   4       37.89       40.72      7.65 o 
  -1  15   4      210.28      237.49     17.95 o 
   0  15   4       72.44       62.42      7.96 o 
   1  15   4        0.86       17.41      9.24 o 
   2  15   4      109.97      135.18     14.58 o 
   3  15   4       91.59       67.18     12.20 o 
   4  15   4        3.17       19.40     10.59 o 
   5  15   4        3.30        2.68      9.16 o 
  -6  16   4       43.61       41.36      9.72 o 
  -5  16   4        2.75        3.79      6.60 o 
  -4  16   4       39.41       56.18      8.85 o 
  -3  16   4       20.51       28.04      9.87 o 
  -2  16   4        1.71        2.26      8.93 o 
  -1  16   4        5.15       17.80     12.71 o 
   0  16   4        4.50        3.39     12.71 o 
   1  16   4        3.96       -0.85     16.10 o 
   2  16   4       47.94       45.76     16.95 o 
   3  16   4       20.22        9.32     11.39 o 
  -3  17   4       10.85        5.93     12.71 o 
  -2  17   4        5.88       12.71     13.56 o 
  -1  17   4       20.50        6.78     14.41 o 
   0  17   4        3.11       -1.69     13.56 o 
 -15   0   5       15.00       -1.69     11.86 o 
 -13   0   5      257.78      273.34     20.22 o 
 -11   0   5      706.90      708.47     26.02 o 
  -9   0   5      381.20      347.01     19.07 o 
  -7   0   5      724.09      708.33     15.01 o 
  -5   0   5     1059.59     1041.02     18.02 o 
  -3   0   5    27136.05    26093.36    225.00 o 
  -1   0   5      276.59      347.28      6.61 o 
   1   0   5     3698.81     3682.64     33.25 o 
   3   0   5     5423.40     6086.98     59.62 o 
   5   0   5     2171.43     2390.50     30.16 o 
   7   0   5      733.86      716.23     17.49 o 
   9   0   5      997.36      990.12     51.69 o 
  11   0   5       68.21       91.53     17.80 o 
 -15   1   5        0.05       -0.31      7.47 o 
 -14   1   5       37.21       28.03      9.77 o 
 -13   1   5      140.62      158.92     11.13 o 
 -12   1   5       15.96       21.38     14.94 o 
 -11   1   5      591.36      532.54     18.10 o 
 -10   1   5      651.57      641.81     16.29 o 
  -9   1   5      131.40      112.83      7.68 o 
  -8   1   5        7.45        1.25      3.63 o 
  -7   1   5     1662.42     1669.06     18.04 o 
  -6   1   5     2393.73     2306.81     22.57 o 
  -5   1   5     2799.09     2913.94     37.76 o 
  -4   1   5      115.06      139.59      4.52 o 
  -3   1   5        7.26       47.70      4.07 o 
  -2   1   5      276.66      293.46      4.22 o 
  -1   1   5     6603.40     6365.33     37.46 o 
   0   1   5      201.24      191.62      3.42 o 
   1   1   5      911.54      938.88      8.49 o 
   2   1   5       12.97       17.20      1.97 o 
   3   1   5     1328.37     1405.77     13.93 o 
   4   1   5     2228.79     2254.03     19.84 o 
   5   1   5      184.22      172.13      6.37 o 
   6   1   5      140.83      135.63      5.84 o 
   7   1   5        0.09        6.29      3.95 o 
   8   1   5       49.98       50.73      5.27 o 
   9   1   5       11.66       21.93      8.56 o 
  10   1   5       27.03       32.62     12.71 o 
  11   1   5        6.96       20.64      9.27 o 
 -15   2   5      138.90      127.50     11.94 o 
 -14   2   5       79.75       88.58     19.20 o 
 -13   2   5      198.39      185.54     15.41 o 
 -12   2   5       35.75       42.32      7.37 o 
 -11   2   5       67.24       91.40      7.01 o 
 -10   2   5      175.45      168.54      9.98 o 
  -9   2   5       40.98       34.92      5.28 o 
  -8   2   5       13.40       12.90      4.19 o 
  -7   2   5     1001.12      864.32     17.44 o 
  -6   2   5      610.27      655.28      9.64 o 
  -5   2   5      943.28      904.51      9.87 o 
  -4   2   5        1.66        4.79      1.96 o 
  -3   2   5      328.74      220.75      4.44 o 
  -2   2   5      253.07      226.93      3.94 o 
  -1   2   5      467.89      608.24      6.06 o 
   0   2   5     1586.56     1578.49     11.96 o 
   1   2   5     1791.43     2086.71     14.95 o 
   2   2   5      616.82      587.29      7.68 o 
   3   2   5     1401.52     1584.02     20.80 o 
   4   2   5      294.50      291.07      7.36 o 
   5   2   5     1233.89     1294.93     15.07 o 
   6   2   5      432.08      467.18      9.66 o 
   7   2   5     2643.36     2425.27     25.91 o 
   8   2   5      896.41      873.93     15.11 o 
   9   2   5      748.25      748.02     18.74 o 
  10   2   5       52.90       38.56      9.59 o 
  11   2   5        5.19       -0.56      8.67 o 
 -15   3   5      407.21      488.66     20.96 o 
 -14   3   5      146.40      146.68     12.21 o 
 -13   3   5        2.81       12.16      7.22 o 
 -12   3   5       14.49       23.99      5.79 o 
 -11   3   5       18.61        7.55      5.99 o 
 -10   3   5       32.72       44.57      6.19 o 
  -9   3   5      303.71      279.40     10.14 o 
  -8   3   5       32.78       22.34      4.38 o 
  -7   3   5      450.87      474.37     11.65 o 
  -6   3   5      628.84      586.10     11.20 o 
  -5   3   5      122.75      174.59      4.46 o 
  -4   3   5     1818.87     1796.31     15.46 o 
  -3   3   5      253.55      295.81      7.43 o 
  -2   3   5     3006.42     3157.08     20.73 o 
  -1   3   5       64.31       51.19      2.85 o 
   0   3   5     1294.93     1299.87     12.09 o 
   1   3   5       57.01       66.35      3.12 o 
   2   3   5        0.35        1.19      1.71 o 
   3   3   5       60.09       69.62      4.23 o 
   4   3   5      709.37      686.35      9.61 o 
   5   3   5      888.66      886.77     12.87 o 
   6   3   5      187.53      171.40      6.57 o 
   7   3   5      482.77      445.32     16.98 o 
   8   3   5        5.11       11.14      6.11 o 
   9   3   5       25.25       42.12     10.40 o 
  10   3   5       32.13       32.31      9.27 o 
  11   3   5       33.87       22.63     10.13 o 
 -15   4   5        9.94       19.35      8.31 o 
 -14   4   5       35.14       64.90     19.29 o 
 -13   4   5        7.19        5.20      6.36 o 
 -12   4   5       11.73       13.57      5.47 o 
 -11   4   5      137.27      124.61     14.31 o 
 -10   4   5        8.63        9.68      5.03 o 
  -9   4   5       92.29       86.33      6.91 o 
  -8   4   5      196.00      189.39      8.77 o 
  -7   4   5      200.27      237.59      7.79 o 
  -6   4   5      497.04      537.80      9.47 o 
  -5   4   5      565.22      620.94      8.83 o 
  -4   4   5      202.83      279.54      5.65 o 
  -3   4   5     5084.26     5041.50     32.80 o 
  -2   4   5       16.39       10.10      1.62 o 
  -1   4   5        1.81        8.76      1.82 o 
   0   4   5       37.96       37.26      2.29 o 
   1   4   5      781.19      830.41      9.48 o 
   2   4   5      214.96      194.02      4.84 o 
   3   4   5     1319.27     1315.24     16.52 o 
   4   4   5      126.46      135.87      8.25 o 
   5   4   5      595.74      574.35      9.79 o 
   6   4   5      163.26      157.51      8.83 o 
   7   4   5      685.16      666.24     13.55 o 
   8   4   5      357.16      335.82     12.84 o 
   9   4   5      383.85      338.09     14.29 o 
  10   4   5       80.55       98.59     11.92 o 
  11   4   5       59.09       75.93     12.27 o 
 -14   5   5       97.10      123.18     23.30 o 
 -13   5   5        2.01        3.22      8.23 o 
 -12   5   5       63.62      111.96     16.90 o 
 -11   5   5      749.15      730.90     30.19 o 
 -10   5   5       90.25       63.26     14.41 o 
  -9   5   5      240.93      243.63      9.29 o 
  -8   5   5       21.78       21.77      7.65 o 
  -7   5   5       28.87       21.99      2.92 o 
  -6   5   5      187.12      186.14      5.96 o 
  -5   5   5      636.04      597.37     10.05 o 
  -4   5   5       61.88       60.25      3.76 o 
  -3   5   5     1661.42     1754.90     15.35 o 
  -2   5   5      821.10      681.88      8.36 o 
  -1   5   5     1257.19     1163.99     11.68 o 
   0   5   5     3535.65     3457.31     25.87 o 
   1   5   5      340.71      379.39      6.96 o 
   2   5   5       66.78       49.75      4.03 o 
   3   5   5       95.60       89.43      5.05 o 
   4   5   5        0.27       -2.33      2.67 o 
   5   5   5        0.06        0.89      2.45 o 
   6   5   5        1.58       -4.93      3.55 o 
   7   5   5      290.69      262.55     10.13 o 
   8   5   5       44.20       30.40      6.87 o 
   9   5   5        9.52        8.99      6.00 o 
  10   5   5       65.73       53.19      8.42 o 
  11   5   5        7.97        6.42      9.16 o 
 -14   6   5       35.52       35.21     30.08 o 
 -13   6   5      136.05      117.37     14.28 o 
 -12   6   5       20.01       18.47      8.53 o 
 -11   6   5      234.01      232.44     16.12 o 
 -10   6   5       85.86       76.33     10.47 o 
  -9   6   5       67.41       86.80      9.46 o 
  -8   6   5        1.37       -1.94      4.81 o 
  -7   6   5      832.53      864.14     16.69 o 
  -6   6   5      721.04      662.92     10.93 o 
  -5   6   5      668.65      714.46     11.38 o 
  -4   6   5      171.48      168.31      5.17 o 
  -3   6   5     2118.28     2069.33     17.67 o 
  -2   6   5       25.38       22.65      2.51 o 
  -1   6   5        4.98       16.41      2.48 o 
   0   6   5      645.07      639.48      9.82 o 
   1   6   5      274.84      299.65      8.52 o 
   2   6   5       77.37       63.95      4.36 o 
   3   6   5      144.16      153.78      7.08 o 
   4   6   5       44.19       52.30      4.27 o 
   5   6   5      920.02      882.79     18.50 o 
   6   6   5       30.14       23.05      4.90 o 
   7   6   5     1287.75     1184.16     20.75 o 
   8   6   5        2.77        6.03      7.22 o 
   9   6   5      185.88      157.67     12.00 o 
  10   6   5       50.54       60.44      8.25 o 
 -14   7   5       23.17        0.00     12.71 o 
 -13   7   5       51.78       52.95      9.72 o 
 -12   7   5       31.28       23.01      8.63 o 
 -11   7   5      264.12      283.23     23.73 o 
 -10   7   5      250.72      193.84     14.34 o 
  -9   7   5       34.47       36.11      9.71 o 
  -8   7   5       12.43       13.92      6.08 o 
  -7   7   5       72.98       62.95      4.23 o 
  -6   7   5       23.28       16.53      2.84 o 
  -5   7   5       42.72       68.76      4.12 o 
  -4   7   5      466.38      496.04     12.77 o 
  -3   7   5      141.05      170.27      5.10 o 
  -2   7   5      627.46      729.86     10.56 o 
  -1   7   5       35.99       37.96      3.32 o 
   0   7   5       22.74       24.11      3.11 o 
   1   7   5      967.39      940.35     14.78 o 
   2   7   5      426.83      455.67     10.87 o 
   3   7   5       58.82       68.19      4.75 o 
   4   7   5      155.11      150.21      7.81 o 
   5   7   5      373.52      363.16     10.76 o 
   6   7   5      245.60      211.94      9.15 o 
   7   7   5       18.88       19.56      5.97 o 
   8   7   5       17.52       23.40      6.50 o 
   9   7   5       66.72       97.49     16.64 o 
  10   7   5       95.06       97.18     10.30 o 
 -13   8   5        4.47      -13.72     16.95 o 
 -12   8   5        9.78       18.94      8.67 o 
 -11   8   5        9.46        6.95      7.47 o 
 -10   8   5      374.03      359.95     19.41 o 
  -9   8   5        5.17        1.29      6.72 o 
  -8   8   5       71.06       76.96      8.71 o 
  -7   8   5      108.68       91.35      5.49 o 
  -6   8   5      159.95      164.15      7.06 o 
  -5   8   5        2.07        2.40      2.68 o 
  -4   8   5      443.27      447.02      9.78 o 
  -3   8   5      114.34      115.43      5.21 o 
  -2   8   5        0.43        0.18      2.25 o 
  -1   8   5       29.12       20.63      3.28 o 
   0   8   5      299.63      271.81      7.32 o 
   1   8   5      253.36      280.98      9.30 o 
   2   8   5       11.65       11.63      6.67 o 
   3   8   5      601.81      601.19     12.60 o 
   4   8   5       95.61       91.42      8.44 o 
   5   8   5      223.74      217.13     10.20 o 
   6   8   5      718.43      712.93     17.89 o 
   7   8   5      144.08      156.75     13.70 o 
   8   8   5       37.17       16.88      8.07 o 
   9   8   5       57.20       66.13     11.01 o 
  10   8   5      113.61      122.01     12.06 o 
 -13   9   5       21.69        8.88     36.02 o 
 -12   9   5        2.77       -5.51      7.79 o 
 -11   9   5       70.60       69.05     10.74 o 
 -10   9   5        1.89       16.95      8.14 o 
  -9   9   5        1.72        0.18      7.12 o 
  -8   9   5       76.48       68.02      9.53 o 
  -7   9   5       18.83       15.92      3.60 o 
  -6   9   5      130.00      154.37      8.26 o 
  -5   9   5       95.34       88.08      5.66 o 
  -4   9   5      132.99      159.28      6.81 o 
  -3   9   5       25.38       34.53      3.70 o 
  -2   9   5      823.84      862.47     12.60 o 
  -1   9   5        4.13        6.02      2.88 o 
   0   9   5     3218.74     3093.56     29.55 o 
   1   9   5      725.46      793.36     15.08 o 
   2   9   5      138.08      138.29      7.19 o 
   3   9   5        5.13        2.60      4.65 o 
   4   9   5        3.03       -1.74      5.12 o 
   5   9   5      111.08      101.99     11.58 o 
   6   9   5      425.72      416.64     15.03 o 
   7   9   5       16.81       12.36      6.76 o 
   8   9   5       58.38       47.16     10.64 o 
   9   9   5        0.43        0.79      7.64 o 
 -12  10   5       34.93       33.82      9.87 o 
 -11  10   5        0.02       -8.29      7.68 o 
 -10  10   5       19.31       36.28      9.53 o 
  -9  10   5      113.73      113.86     12.41 o 
  -8  10   5      346.67      369.22     18.70 o 
  -7  10   5      509.93      524.31     11.33 o 
  -6  10   5     1013.50     1054.42     18.28 o 
  -5  10   5      484.16      457.83     14.09 o 
  -4  10   5      485.88      501.96     13.04 o 
  -3  10   5      315.50      322.85      8.71 o 
  -2  10   5       54.39       81.70      5.40 o 
  -1  10   5       14.69       16.30      3.53 o 
   0  10   5      648.30      629.61     12.61 o 
   1  10   5      134.41      166.68      8.32 o 
   2  10   5      119.55      122.01      7.18 o 
   3  10   5       80.04       66.83      9.42 o 
   4  10   5      132.71      114.35     12.87 o 
   5  10   5        0.12      -10.17      8.07 o 
   6  10   5      234.83      218.36     17.67 o 
   7  10   5      255.24      233.47     18.68 o 
   8  10   5       12.58        3.06      6.96 o 
   9  10   5       12.04        2.81      8.29 o 
 -12  11   5        5.58        4.24     13.56 o 
 -11  11   5      147.90      169.19     15.55 o 
 -10  11   5       19.40       37.71      9.59 o 
  -9  11   5       41.51       64.21     11.86 o 
  -8  11   5        0.14       -3.36      4.56 o 
  -7  11   5      305.58      289.18     20.76 o 
  -6  11   5       19.23       13.21      5.26 o 
  -5  11   5        0.72        4.82      7.01 o 
  -4  11   5      182.27      196.82     10.52 o 
  -3  11   5      469.19      515.80     11.24 o 
  -2  11   5      677.27      653.23     12.89 o 
  -1  11   5       16.42       27.28      4.28 o 
   0  11   5      194.50      191.76     10.62 o 
   1  11   5     1156.85     1163.83     19.78 o 
   2  11   5        3.74       10.71      4.15 o 
   3  11   5       12.30       10.30      7.72 o 
   4  11   5       28.12       26.99      9.55 o 
   5  11   5       10.56        3.96      9.37 o 
   6  11   5       91.77       80.21     13.00 o 
   7  11   5       49.13       42.23     11.75 o 
   8  11   5        1.66        4.24     16.10 o 
 -11  12   5        4.35       -2.88      8.93 o 
 -10  12   5      252.63      243.36     18.22 o 
  -9  12   5       94.07      105.08     20.34 o 
  -8  12   5       11.52        9.45      9.75 o 
  -7  12   5      346.59      375.25     16.77 o 
  -6  12   5       49.88       49.53      8.55 o 
  -5  12   5     2307.81     2262.32     32.92 o 
  -4  12   5        0.15        1.83      6.36 o 
  -3  12   5     1675.65     1557.62     20.85 o 
  -2  12   5       24.16       36.03      4.90 o 
  -1  12   5       76.51       75.41      7.95 o 
   0  12   5       94.92      102.42      7.69 o 
   1  12   5       35.83       39.91      6.01 o 
   2  12   5       95.35       92.34      7.67 o 
   3  12   5        0.77       -4.38      8.31 o 
   4  12   5        6.54       18.91      9.37 o 
   5  12   5        3.78        9.67     10.13 o 
   6  12   5       33.05       23.52     10.34 o 
   7  12   5       29.69       22.84     11.67 o 
 -10  13   5        3.08        2.54     13.56 o 
  -9  13   5       96.09       83.90     19.49 o 
  -8  13   5       17.01       17.80      7.05 o 
  -7  13   5        0.07       -1.18      6.42 o 
  -6  13   5      184.74      175.10     12.71 o 
  -5  13   5       39.87       31.86      8.51 o 
  -4  13   5        2.05       -2.62      5.53 o 
  -3  13   5       86.91       87.36      9.34 o 
  -2  13   5      243.35      258.90     11.08 o 
  -1  13   5      187.53      191.31     10.89 o 
   0  13   5       14.97       23.33      5.58 o 
   1  13   5      363.70      398.40     13.68 o 
   2  13   5       10.80        3.20     10.17 o 
   3  13   5      188.16      190.58     17.37 o 
   4  13   5        5.37       14.58      9.87 o 
   5  13   5        6.85        9.42      9.55 o 
   6  13   5       14.37        2.40     10.79 o 
  -9  14   5       25.30       26.27     16.10 o 
  -8  14   5       86.92       86.98     16.10 o 
  -7  14   5       18.77        7.80      8.47 o 
  -6  14   5        0.72       -1.32      5.48 o 
  -5  14   5       33.99       43.02      7.49 o 
  -4  14   5        0.29       -4.45      5.34 o 
  -3  14   5       37.52       30.19      7.43 o 
  -2  14   5        7.13        8.58      6.21 o 
  -1  14   5       29.21       32.66      6.12 o 
   0  14   5      142.70      154.15     12.06 o 
   1  14   5        0.25        3.57      7.18 o 
   2  14   5      141.73      156.52     16.70 o 
   3  14   5        5.53       -3.19      9.72 o 
   4  14   5        0.68       -1.38      9.53 o 
   5  14   5       46.28       58.22     16.53 o 
  -8  15   5       25.82       30.12      8.83 o 
  -7  15   5        6.01        4.14      7.68 o 
  -6  15   5       20.64       19.81      7.09 o 
  -5  15   5       16.12       26.74      7.59 o 
  -4  15   5       15.62       10.28      6.81 o 
  -3  15   5       24.61       14.54      7.00 o 
  -2  15   5       20.28       29.99      9.91 o 
  -1  15   5      119.58      119.49     20.34 o 
   0  15   5      238.59      253.39     29.66 o 
   1  15   5      144.48      184.96     17.25 o 
   2  15   5        1.39       -4.46     11.02 o 
   3  15   5       21.70       18.06     10.37 o 
   4  15   5       11.87       -2.19     10.34 o 
  -6  16   5       18.02       15.77      9.16 o 
  -5  16   5      137.60      148.78     22.03 o 
  -4  16   5        3.16        0.85      7.79 o 
  -3  16   5       28.01       28.81     13.56 o 
  -2  16   5        0.52       12.71     13.56 o 
  -1  16   5        1.69       -4.24     13.56 o 
   0  16   5        0.22      -12.71     12.71 o 
   1  16   5        8.10       -9.32     14.41 o 
   2  16   5        0.22      -24.15     16.10 o 
 -14   0   6        2.80        8.69      9.93 o 
 -12   0   6      116.35      225.46     18.79 o 
 -10   0   6       74.34      116.91     12.45 o 
  -8   0   6     1095.84     1033.38     27.58 o 
  -6   0   6      238.73      259.57     10.44 o 
  -4   0   6     7058.55     7319.60     79.26 o 
  -2   0   6     1202.88     1119.37     13.85 o 
   0   0   6    17169.79    17317.06    136.66 o 
   2   0   6      261.07      236.99      9.97 o 
   4   0   6      252.73      284.67     10.28 o 
   6   0   6     1894.79     1751.65     26.51 o 
   8   0   6      460.90      467.20     19.75 o 
  10   0   6        6.62        7.63     12.71 o 
 -15   1   6       67.06       64.91     10.98 o 
 -14   1   6       12.05       22.81     12.60 o 
 -13   1   6        5.44       12.90      7.06 o 
 -12   1   6     1470.37     1521.79     28.16 o 
 -11   1   6       42.57       62.69      8.09 o 
 -10   1   6      918.55      900.96     20.00 o 
  -9   1   6       90.64       88.38      7.40 o 
  -8   1   6        1.53       13.92      4.71 o 
  -7   1   6       76.08       70.36      4.84 o 
  -6   1   6     1425.38     1553.87     18.67 o 
  -5   1   6       23.12       28.92      4.17 o 
  -4   1   6     1238.58     1455.63     13.55 o 
  -3   1   6       82.32       56.87      2.58 o 
  -2   1   6      604.59      768.29      7.38 o 
  -1   1   6       85.56       93.57      5.49 o 
   0   1   6      230.14      231.91      5.82 o 
   1   1   6      686.35      671.72      7.90 o 
   2   1   6      271.88      322.40      8.83 o 
   3   1   6      808.44      778.44     11.10 o 
   4   1   6       77.99       90.34      4.93 o 
   5   1   6       19.48       20.01      3.70 o 
   6   1   6      859.65      847.93     14.25 o 
   7   1   6     1297.30     1334.25     18.58 o 
   8   1   6      612.35      679.02     15.15 o 
   9   1   6      154.15      131.90     12.54 o 
  10   1   6        0.65       -3.81      8.99 o 
  11   1   6        0.55        3.81      9.59 o 
 -15   2   6        0.80       -7.42      8.90 o 
 -14   2   6       37.81       38.18     13.70 o 
 -13   2   6       36.94       71.92     12.72 o 
 -12   2   6      783.18      830.35     18.32 o 
 -11   2   6       13.45       19.49      6.90 o 
 -10   2   6      243.74      283.97     12.50 o 
  -9   2   6       35.14       45.57      5.86 o 
  -8   2   6       70.38       57.92      6.17 o 
  -7   2   6       33.46       21.87      3.50 o 
  -6   2   6        2.20        4.00      2.31 o 
  -5   2   6      226.44      227.22      5.48 o 
  -4   2   6     2803.32     3061.02     25.02 o 
  -3   2   6       21.65       51.72      2.65 o 
  -2   2   6      612.69      620.34      6.60 o 
  -1   2   6      987.37      992.55      9.18 o 
   0   2   6     1306.29     1641.58     12.99 o 
   1   2   6       56.00       77.19      3.02 o 
   2   2   6        0.20        2.19      2.07 o 
   3   2   6       15.70       24.11      4.91 o 
   4   2   6      836.72      826.42     12.82 o 
   5   2   6      222.03      225.25      7.91 o 
   6   2   6        5.25        2.44      4.14 o 
   7   2   6       29.25       33.03      5.05 o 
   8   2   6      923.87      972.83     18.50 o 
   9   2   6       17.54       16.24      6.48 o 
  10   2   6        6.52        4.50      9.53 o 
  11   2   6        0.13       -5.48      8.93 o 
 -15   3   6       10.89       16.25      8.55 o 
 -14   3   6       48.31      141.29     25.04 o 
 -13   3   6       54.34       83.81     19.69 o 
 -12   3   6       65.81       93.26      9.53 o 
 -11   3   6      133.21      140.65     11.99 o 
 -10   3   6       31.48       30.27      6.04 o 
  -9   3   6      480.49      449.47     21.01 o 
  -8   3   6      453.86      482.37     13.14 o 
  -7   3   6      127.97      135.71      6.87 o 
  -6   3   6       89.99      122.15      4.44 o 
  -5   3   6     1045.88     1077.53     12.34 o 
  -4   3   6     2404.14     2493.16     20.47 o 
  -3   3   6     1297.20     1331.12     11.31 o 
  -2   3   6     2759.06     2689.59     21.01 o 
  -1   3   6       20.93       42.52      2.41 o 
   0   3   6      584.83      588.47      6.79 o 
   1   3   6       32.64       31.98      2.73 o 
   2   3   6       10.27       15.95      4.02 o 
   3   3   6      164.06      141.00      6.23 o 
   4   3   6       52.17       51.24      4.47 o 
   5   3   6       12.89       13.72      3.88 o 
   6   3   6        5.89       -4.95      4.59 o 
   7   3   6      234.57      227.24      9.60 o 
   8   3   6      290.11      305.78     14.76 o 
   9   3   6        0.24       -4.55      7.00 o 
  10   3   6       60.13       60.45     14.41 o 
 -15   4   6        2.40       -3.64      7.68 o 
 -14   4   6      526.08      550.60     20.06 o 
 -13   4   6       59.99       69.05      8.45 o 
 -12   4   6       18.60       23.94      6.81 o 
 -11   4   6       17.88       17.67      9.30 o 
 -10   4   6       30.59       17.87      5.58 o 
  -9   4   6       64.01       60.26      5.61 o 
  -8   4   6       61.08       64.48      4.45 o 
  -7   4   6        6.15        0.64      2.41 o 
  -6   4   6      172.86      151.64      5.98 o 
  -5   4   6      224.80      277.26      6.21 o 
  -4   4   6     1265.42     1321.46     12.14 o 
  -3   4   6     1922.89     1962.53     15.20 o 
  -2   4   6     2872.27     2955.83     21.59 o 
  -1   4   6     1482.86     1385.57     12.32 o 
   0   4   6      744.63      798.79     10.38 o 
   1   4   6       75.68       52.02      3.38 o 
   2   4   6        1.98        3.33      2.84 o 
   3   4   6       70.41       64.34      4.91 o 
   4   4   6       16.16       12.93      4.09 o 
   5   4   6      202.19      178.86      7.19 o 
   6   4   6      302.60      284.61      9.36 o 
   7   4   6      128.63      133.65     11.45 o 
   8   4   6       48.85       57.43      8.38 o 
   9   4   6        7.14        6.53      8.45 o 
  10   4   6        0.19       -0.56      8.93 o 
 -14   5   6        0.71       13.48      6.82 o 
 -13   5   6       17.06       21.12     15.99 o 
 -12   5   6      660.96      619.32     16.40 o 
 -11   5   6       68.13       64.95      6.65 o 
 -10   5   6      371.86      343.43     12.54 o 
  -9   5   6      332.42      331.21     10.78 o 
  -8   5   6       94.19       98.69      5.33 o 
  -7   5   6      128.20      123.33      5.61 o 
  -6   5   6      350.34      350.70      8.26 o 
  -5   5   6     1215.43     1227.32     16.22 o 
  -4   5   6      270.34      291.99      6.02 o 
  -3   5   6      398.30      431.56      6.60 o 
  -2   5   6      176.43      146.54      5.01 o 
  -1   5   6       53.65       48.35      3.59 o 
   0   5   6      940.28     1025.56     14.28 o 
   1   5   6       21.03       25.17      3.25 o 
   2   5   6      478.78      456.10     12.53 o 
   3   5   6       25.67       24.77      3.89 o 
   4   5   6       74.83       63.78      5.01 o 
   5   5   6      158.99      140.03      6.73 o 
   6   5   6      322.42      309.94     11.49 o 
   7   5   6      105.98      119.86      8.73 o 
   8   5   6      196.92      200.64     12.86 o 
   9   5   6      389.14      387.83     17.91 o 
  10   5   6        8.48       10.32      9.77 o 
 -14   6   6        0.16       12.45     12.09 o 
 -13   6   6        5.53       -9.93     11.02 o 
 -12   6   6        5.21       15.30     14.57 o 
 -11   6   6       70.87       52.16      6.78 o 
 -10   6   6        3.14        2.67      3.50 o 
  -9   6   6        5.98        4.46      3.32 o 
  -8   6   6       21.58       15.05      3.25 o 
  -7   6   6       38.97       45.25      4.03 o 
  -6   6   6      152.85      174.29      6.52 o 
  -5   6   6       44.74       45.49      4.07 o 
  -4   6   6     1957.91     1967.06     18.69 o 
  -3   6   6      100.33      107.15      4.55 o 
  -2   6   6       26.00       37.68      3.21 o 
  -1   6   6       96.78      126.63      7.33 o 
   0   6   6     2076.60     2107.39     21.67 o 
   1   6   6      253.56      244.54      7.71 o 
   2   6   6      151.02      187.97      7.09 o 
   3   6   6       19.14       24.41      3.80 o 
   4   6   6       29.16       23.03      4.14 o 
   5   6   6      246.49      215.13     23.74 o 
   6   6   6      661.31      609.08     14.95 o 
   7   6   6        3.22        4.88      6.05 o 
   8   6   6      501.73      478.50     15.90 o 
   9   6   6       57.87       88.09     10.38 o 
  10   6   6        3.85       -6.84      8.93 o 
 -14   7   6        2.98       -3.39     14.41 o 
 -13   7   6       17.27      -11.02     11.02 o 
 -12   7   6      156.35      137.93     13.47 o 
 -11   7   6      120.03       98.77     12.27 o 
 -10   7   6      377.34      331.02     17.95 o 
  -9   7   6      158.32      150.63      8.58 o 
  -8   7   6       60.64       41.46      4.33 o 
  -7   7   6        8.93        4.11      2.87 o 
  -6   7   6        1.05        1.86      2.74 o 
  -5   7   6       83.97       94.54      6.37 o 
  -4   7   6        0.24        1.96      2.13 o 
  -3   7   6       44.77       36.03      3.40 o 
  -2   7   6       50.01       36.72      3.36 o 
  -1   7   6        6.54        8.82      2.80 o 
   0   7   6      355.30      322.03      8.07 o 
   1   7   6      238.50      239.31      9.15 o 
   2   7   6       56.08       70.17      6.12 o 
   3   7   6        5.61        3.21      3.19 o 
   4   7   6        9.52        8.93      3.67 o 
   5   7   6      746.51      680.30     13.00 o 
   6   7   6       69.30       67.12      8.98 o 
   7   7   6       47.01       51.04      8.93 o 
   8   7   6        0.51        1.54      6.22 o 
   9   7   6       87.79       75.42     10.05 o 
 -13   8   6       45.56       34.11     15.68 o 
 -12   8   6        0.03        4.91      8.67 o 
 -11   8   6       14.47       -0.46      7.72 o 
 -10   8   6        0.41        0.85      9.32 o 
  -9   8   6        2.75       -4.20      6.78 o 
  -8   8   6       32.66       43.15      4.36 o 
  -7   8   6        7.21        6.20      3.26 o 
  -6   8   6      118.36      122.28      6.33 o 
  -5   8   6       17.48       17.21      3.28 o 
  -4   8   6        0.81        4.08      2.48 o 
  -3   8   6      954.91      903.43     13.45 o 
  -2   8   6        2.32        1.65      2.87 o 
  -1   8   6      620.19      615.29     10.79 o 
   0   8   6       23.66       25.81      4.06 o 
   1   8   6      368.63      360.42     10.75 o 
   2   8   6      300.48      277.34      9.84 o 
   3   8   6      482.60      457.23     11.97 o 
   4   8   6       42.76       37.48      5.88 o 
   5   8   6        0.01       -3.68      5.85 o 
   6   8   6        3.30        5.08      6.09 o 
   7   8   6        8.87        7.67      7.83 o 
   8   8   6       24.80       31.75      8.29 o 
   9   8   6        2.75        4.92      8.12 o 
 -13   9   6        6.52      -11.02     11.86 o 
 -12   9   6        3.11      -11.86     11.02 o 
 -11   9   6      148.60      123.44     13.39 o 
 -10   9   6      133.59      113.12     11.98 o 
  -9   9   6      428.07      441.15     20.51 o 
  -8   9   6      487.37      531.26     21.62 o 
  -7   9   6       18.03       16.94      4.08 o 
  -6   9   6       46.69       43.77      4.73 o 
  -5   9   6      593.43      604.98     15.84 o 
  -4   9   6       69.80       61.56      5.39 o 
  -3   9   6       83.48       92.63      5.18 o 
  -2   9   6      255.14      246.57      8.22 o 
  -1   9   6        1.99        3.64      2.95 o 
   0   9   6       14.07       14.56      3.90 o 
   1   9   6      614.81      602.25     12.50 o 
   2   9   6       69.89       73.94      6.26 o 
   3   9   6       52.58       63.12      5.71 o 
   4   9   6       54.33       58.93     10.74 o 
   5   9   6      154.35      157.51     10.69 o 
   6   9   6        2.28       -4.40      5.38 o 
   7   9   6        0.11        6.67      6.76 o 
   8   9   6       30.47       23.27      8.58 o 
 -12  10   6       28.74       29.66     15.25 o 
 -11  10   6       24.78       16.54     14.41 o 
 -10  10   6      122.25      128.74     13.74 o 
  -9  10   6       38.07       28.67     10.59 o 
  -8  10   6      159.24      158.54      9.73 o 
  -7  10   6       56.27       43.40      6.46 o 
  -6  10   6      148.47      164.92      8.56 o 
  -5  10   6      371.96      289.96     11.51 o 
  -4  10   6      371.79      387.76     10.94 o 
  -3  10   6        0.05       -4.60      3.07 o 
  -2  10   6       78.24       76.05      5.58 o 
  -1  10   6     1258.18     1304.07     21.85 o 
   0  10   6       95.26       96.59     10.59 o 
   1  10   6        2.85        3.20      4.98 o 
   2  10   6      100.42      102.52      7.12 o 
   3  10   6       36.07       35.31      6.92 o 
   4  10   6        4.57        1.11      8.31 o 
   5  10   6        4.52      -13.01      8.67 o 
   6  10   6        6.98        0.45      8.48 o 
   7  10   6       19.39        8.02      8.10 o 
   8  10   6        4.39        4.15      8.35 o 
 -12  11   6        1.00       -1.69     15.25 o 
 -11  11   6        6.16       -5.08     12.71 o 
 -10  11   6       78.28       66.12     11.34 o 
  -9  11   6       13.41       12.17      8.93 o 
  -8  11   6       19.07       23.18      5.80 o 
  -7  11   6       30.38       45.38      8.14 o 
  -6  11   6      257.28      249.43     12.48 o 
  -5  11   6       92.52      104.04      8.79 o 
  -4  11   6     2361.49     2196.61     46.24 o 
  -3  11   6      690.16      659.85     18.44 o 
  -2  11   6     1993.34     1938.62     26.05 o 
  -1  11   6       25.82       33.17      5.93 o 
   0  11   6      385.52      362.12     15.29 o 
   1  11   6       71.57       81.21      7.39 o 
   2  11   6      159.15      159.37     10.41 o 
   3  11   6       95.01      120.02     19.49 o 
   4  11   6      163.42      156.71     14.85 o 
   5  11   6       34.19       28.02     10.13 o 
   6  11   6       12.10       11.02      9.87 o 
   7  11   6       37.74       42.88     11.07 o 
 -11  12   6       19.99       16.95     13.56 o 
 -10  12   6       32.79       41.53     16.95 o 
  -9  12   6       61.80       61.26      8.60 o 
  -8  12   6       19.34       18.62     16.10 o 
  -7  12   6       38.78       38.14      8.31 o 
  -6  12   6       29.68       36.38      8.80 o 
  -5  12   6      206.89      196.80     10.61 o 
  -4  12   6        5.10       15.43      5.84 o 
  -3  12   6      311.08      342.22     12.23 o 
  -2  12   6      237.14      259.32     10.69 o 
  -1  12   6     1098.78     1129.02     21.06 o 
   0  12   6        4.60       12.68      6.36 o 
   1  12   6       82.29       65.11      9.30 o 
   2  12   6      161.80      138.19     13.43 o 
   3  12   6        1.80       -2.78      8.47 o 
   4  12   6        1.45        2.52      8.93 o 
   5  12   6        0.00       -7.85      8.07 o 
   6  12   6       17.82        9.62     11.07 o 
 -10  13   6        6.35       -5.93     12.71 o 
  -9  13   6       59.49       71.29      9.48 o 
  -8  13   6       48.11       68.58      9.48 o 
  -7  13   6       16.24       12.71     11.44 o 
  -6  13   6       29.81       24.17      8.48 o 
  -5  13   6        3.75        0.76      5.85 o 
  -4  13   6       74.34       59.68      8.29 o 
  -3  13   6       17.39       15.03      6.47 o 
  -2  13   6      165.74      162.00      9.72 o 
  -1  13   6       44.52       30.96      5.96 o 
   0  13   6        0.03       -5.01      4.74 o 
   1  13   6       13.52        8.61      6.44 o 
   2  13   6       61.67       63.78     11.40 o 
   3  13   6        5.79       -0.24      8.14 o 
   4  13   6       86.48       78.72     12.71 o 
   5  13   6       56.35       77.41     14.41 o 
   6  13   6       15.73       13.34     11.20 o 
  -9  14   6       26.12       33.15      9.32 o 
  -8  14   6       11.24       16.71      7.83 o 
  -7  14   6        7.82       12.14      7.83 o 
  -6  14   6        0.28       -0.27      5.71 o 
  -5  14   6       54.17       46.00      8.58 o 
  -4  14   6        6.27        6.68      6.32 o 
  -3  14   6       38.18       24.63      7.59 o 
  -2  14   6        0.88       -3.90      7.67 o 
  -1  14   6        0.69       -2.47      6.33 o 
   0  14   6        0.00        0.00      7.94 o 
   1  14   6      157.07      148.33     14.66 o 
   2  14   6       58.99       90.55     16.10 o 
   3  14   6       72.31       76.73     13.78 o 
   4  14   6       21.78       21.77     12.29 o 
  -7  15   6        2.45       -3.00      7.52 o 
  -6  15   6        0.08        8.10      7.94 o 
  -5  15   6        1.31        2.98      8.07 o 
  -4  15   6        4.01       -6.45     12.29 o 
  -3  15   6       15.41       15.20      8.55 o 
  -2  15   6        5.82        7.63     12.71 o 
  -1  15   6       27.16       -3.39     14.41 o 
   0  15   6       35.66       39.83     16.10 o 
   1  15   6        2.67       -4.24     16.95 o 
   2  15   6       19.01       16.95     10.37 o 
   3  15   6       11.94        4.03     10.34 o 
  -5  16   6        0.51       -2.98      8.07 o 
  -4  16   6       15.18       16.95     13.56 o 
  -3  16   6       35.57       44.07     15.25 o 
  -2  16   6       28.30       38.98     15.25 o 
  -1  16   6       32.85       26.27     16.10 o 
   0  16   6       25.82       18.64     15.25 o 
   1  16   6       15.52       29.66     19.49 o 
 -15   0   7        3.33       -3.39     11.86 o 
 -13   0   7       12.52        9.83      9.35 o 
 -11   0   7     1614.36     1558.63     61.44 o 
  -9   0   7     2105.69     2161.25     45.91 o 
  -7   0   7      225.62      168.48     12.81 o 
  -5   0   7      201.32      224.26      9.41 o 
  -3   0   7      270.78      266.21      6.87 o 
  -1   0   7     5317.78     5113.20     45.52 o 
   1   0   7        1.71        2.47      3.18 o 
   3   0   7      278.33      255.59      8.12 o 
   5   0   7       17.19        0.59      6.62 o 
   7   0   7       61.06       59.71      9.37 o 
   9   0   7        0.22        1.69     11.86 o 
 -15   1   7       11.35        1.78      9.75 o 
 -14   1   7       13.07       15.09     14.19 o 
 -13   1   7        8.53       23.79     14.97 o 
 -12   1   7      548.05      537.66     17.88 o 
 -11   1   7     1264.80     1222.14     24.95 o 
 -10   1   7      233.40      239.49     12.75 o 
  -9   1   7     1124.64     1212.51     23.03 o 
  -8   1   7      173.82      165.43      9.76 o 
  -7   1   7       44.16       59.35      6.01 o 
  -6   1   7      272.60      268.27     10.22 o 
  -5   1   7        3.65        8.91      2.54 o 
  -4   1   7       25.26       19.22      2.36 o 
  -3   1   7      284.24      358.84      5.69 o 
  -2   1   7     1679.55     1594.96     12.47 o 
  -1   1   7      570.39      580.74      7.18 o 
   0   1   7     1512.79     1581.22     14.82 o 
   1   1   7      495.99      528.75      7.87 o 
   2   1   7      348.66      359.89      7.23 o 
   3   1   7      280.34      294.34      7.30 o 
   4   1   7      368.68      389.93      8.47 o 
   5   1   7       42.95       25.36      5.41 o 
   6   1   7       14.27        3.02      5.28 o 
   7   1   7       62.52       57.35      6.89 o 
   8   1   7      105.68      128.02      9.93 o 
   9   1   7        7.59       11.89      9.87 o 
  10   1   7        0.01        3.39     10.13 o 
 -15   2   7       15.14       23.73     12.71 o 
 -14   2   7        4.39       19.52      7.61 o 
 -13   2   7      205.08      248.63     14.17 o 
 -12   2   7       26.21       48.38     10.52 o 
 -11   2   7      109.14      197.72     25.56 o 
 -10   2   7        8.19       18.85      6.16 o 
  -9   2   7        4.30       13.25      8.03 o 
  -8   2   7        3.63        8.07      4.70 o 
  -7   2   7       35.99       35.90      3.75 o 
  -6   2   7      207.41      202.56      7.14 o 
  -5   2   7       77.18       71.59      3.90 o 
  -4   2   7       43.45       59.45      3.56 o 
  -3   2   7      190.64      184.84      4.46 o 
  -2   2   7      223.02      261.22      4.82 o 
  -1   2   7        4.91        9.71      3.00 o 
   0   2   7      172.41      166.41      5.43 o 
   1   2   7      310.12      286.41      6.33 o 
   2   2   7       88.98       90.90      4.25 o 
   3   2   7       47.54       53.10      4.06 o 
   4   2   7       13.52       14.88      3.18 o 
   5   2   7      142.28      146.51      7.44 o 
   6   2   7      167.83      151.03      9.45 o 
   7   2   7        6.29        1.47      5.43 o 
   8   2   7       85.52      111.55     10.04 o 
   9   2   7      151.59      137.23     14.95 o 
  10   2   7      249.69      214.93     17.95 o 
 -15   3   7       73.40       76.55     11.34 o 
 -14   3   7      134.78      130.06     11.47 o 
 -13   3   7      398.47      454.48     28.75 o 
 -12   3   7        2.84       11.10      6.56 o 
 -11   3   7      630.96      668.19     18.96 o 
 -10   3   7       35.71       30.73      6.77 o 
  -9   3   7      624.52      626.80     17.21 o 
  -8   3   7        5.45        7.18      3.16 o 
  -7   3   7     1800.90     1669.70     30.48 o 
  -6   3   7        9.00        9.99      2.77 o 
  -5   3   7       40.71       33.92      3.60 o 
  -4   3   7     1704.25     1816.99     19.23 o 
  -3   3   7       55.07       61.79      3.09 o 
  -2   3   7      277.33      227.26      5.25 o 
  -1   3   7      330.04      335.05      6.23 o 
   0   3   7      952.51      972.51     12.45 o 
   1   3   7      281.46      286.60      7.46 o 
   2   3   7      708.52      689.06     11.30 o 
   3   3   7       47.98       54.19      5.02 o 
   4   3   7      155.18      162.37      7.05 o 
   5   3   7      708.88      724.23     13.48 o 
   6   3   7      573.27      523.62     12.23 o 
   7   3   7     1388.17     1350.78     21.77 o 
   8   3   7      144.03      132.09     14.16 o 
   9   3   7      245.35      175.24     15.87 o 
  10   3   7        0.71       -1.45     10.17 o 
 -15   4   7       15.33       23.37      9.16 o 
 -14   4   7       13.76       22.12     10.89 o 
 -13   4   7       64.19       59.80     10.38 o 
 -12   4   7        7.42       11.17      6.27 o 
 -11   4   7       70.77       52.48      7.55 o 
 -10   4   7       42.30       24.80      5.79 o 
  -9   4   7       31.02       27.94      3.92 o 
  -8   4   7       12.81       11.43      3.20 o 
  -7   4   7       50.61       64.49      4.59 o 
  -6   4   7       30.58       29.09      3.25 o 
  -5   4   7       36.98       46.43      3.96 o 
  -4   4   7      784.62      765.02     12.79 o 
  -3   4   7        3.28       10.22      2.43 o 
  -2   4   7     2496.75     2665.07     25.36 o 
  -1   4   7     1692.72     1698.81     16.66 o 
   0   4   7      438.40      420.72      8.79 o 
   1   4   7       17.06       15.39      3.26 o 
   2   4   7       14.21       15.35      3.16 o 
   3   4   7      133.17      131.11     10.19 o 
   4   4   7      199.98      201.98     11.41 o 
   5   4   7        0.14       -5.51      3.67 o 
   6   4   7        3.62        4.66      4.79 o 
   7   4   7       18.67       32.22      7.65 o 
   8   4   7       49.29       63.74      8.96 o 
   9   4   7        0.00       13.27      8.12 o 
 -14   5   7       12.47       21.59      7.50 o 
 -13   5   7       23.89       16.43      7.30 o 
 -12   5   7       70.04       54.50      7.28 o 
 -11   5   7      754.53      718.25     22.25 o 
 -10   5   7      125.40      100.13      6.23 o 
  -9   5   7      466.34      462.40     10.48 o 
  -8   5   7      157.23      131.55      6.67 o 
  -7   5   7       30.16       40.70      4.17 o 
  -6   5   7       12.18        5.61      2.83 o 
  -5   5   7      542.28      525.58     10.74 o 
  -4   5   7        4.67        6.51      2.32 o 
  -3   5   7       63.09       54.82      3.66 o 
  -2   5   7      445.41      407.90      8.51 o 
  -1   5   7      169.35      187.84      5.48 o 
   0   5   7       87.11       78.73      4.91 o 
   1   5   7        8.08        6.80      2.91 o 
   2   5   7       28.62       34.43      4.63 o 
   3   5   7        5.37       -0.51      3.31 o 
   4   5   7        0.92       -0.15      3.77 o 
   5   5   7       76.89       75.76      5.71 o 
   6   5   7        0.03       -3.81      4.09 o 
   7   5   7        0.64       -1.16      6.28 o 
   8   5   7       27.34       21.83      8.20 o 
   9   5   7        6.70        2.30      7.80 o 
 -14   6   7       30.19       22.88     15.25 o 
 -13   6   7        0.35       -7.12     10.33 o 
 -12   6   7        0.66       -5.54      5.26 o 
 -11   6   7      343.77      285.52     18.16 o 
 -10   6   7      161.09      161.51      7.89 o 
  -9   6   7      157.48      157.02      7.20 o 
  -8   6   7       73.06       73.55      5.38 o 
  -7   6   7      238.47      246.97      8.22 o 
  -6   6   7      565.21      514.48     10.84 o 
  -5   6   7        2.26        1.89      2.76 o 
  -4   6   7      224.95      229.01      6.16 o 
  -3   6   7      132.47      156.97      6.44 o 
  -2   6   7      169.79      180.82      6.90 o 
  -1   6   7     4424.96     4399.54     38.57 o 
   0   6   7       74.83       82.47      5.65 o 
   1   6   7     1934.97     1905.99     21.26 o 
   2   6   7      142.91      134.62      7.47 o 
   3   6   7       72.80       77.96      5.76 o 
   4   6   7       49.61       47.00      5.49 o 
   5   6   7       60.98       56.63      5.79 o 
   6   6   7       43.17       40.49      7.27 o 
   7   6   7        3.81        1.52      6.81 o 
   8   6   7       37.49       32.12      8.56 o 
   9   6   7        0.62       -9.60      7.16 o 
 -14   7   7       62.45       44.07     17.80 o 
 -13   7   7        5.12       -5.75     10.42 o 
 -12   7   7       26.59        9.32     12.71 o 
 -11   7   7       24.79       22.81      6.02 o 
 -10   7   7       33.14       23.21      5.06 o 
  -9   7   7        5.52        9.45      3.68 o 
  -8   7   7      138.05      105.47      7.16 o 
  -7   7   7      354.60      351.98      9.44 o 
  -6   7   7       38.76       42.52      4.35 o 
  -5   7   7       30.42       33.97      5.18 o 
  -4   7   7      792.43      757.23     11.79 o 
  -3   7   7        0.81        4.49      2.67 o 
  -2   7   7      180.68      176.63      6.51 o 
  -1   7   7      123.38      119.62      5.82 o 
   0   7   7        2.52        1.38      3.51 o 
   1   7   7        5.88        4.97      3.97 o 
   2   7   7       46.95       40.63      4.63 o 
   3   7   7        0.00       -2.50      3.54 o 
   4   7   7      648.07      601.34     12.98 o 
   5   7   7       24.27       23.08      4.95 o 
   6   7   7      476.77      467.50     18.35 o 
   7   7   7        7.45        3.47      7.46 o 
   8   7   7        0.86       -8.63      7.46 o 
   9   7   7        0.11        7.63      8.32 o 
 -13   8   7       41.71       35.62     37.29 o 
 -12   8   7        0.09      -17.80     11.86 o 
 -11   8   7      115.44      118.86     12.87 o 
 -10   8   7       36.09       36.22      6.86 o 
  -9   8   7       95.77       86.04      6.08 o 
  -8   8   7        0.21        5.42      3.72 o 
  -7   8   7       52.86       48.87      4.92 o 
  -6   8   7        0.27        2.01      3.25 o 
  -5   8   7        9.69       10.71      3.36 o 
  -4   8   7        2.59        5.27      2.91 o 
  -3   8   7       16.79       13.53      3.17 o 
  -2   8   7      267.48      267.66      7.99 o 
  -1   8   7       71.05       74.29      6.60 o 
   0   8   7      516.58      547.32     12.11 o 
   1   8   7       58.87       57.22      5.26 o 
   2   8   7       48.58       46.10      5.75 o 
   3   8   7      191.60      220.21      8.74 o 
   4   8   7       38.40       27.02      5.25 o 
   5   8   7       30.84       39.75      9.17 o 
   6   8   7       22.99       30.30      8.44 o 
   7   8   7       10.28       -4.17      8.61 o 
   8   8   7       15.23       18.45      8.60 o 
 -13   9   7      110.32       83.05     21.19 o 
 -12   9   7        0.90      -15.25     11.86 o 
 -11   9   7      266.30      297.11     23.61 o 
 -10   9   7       98.95       77.49     18.64 o 
  -9   9   7      685.20      685.84     17.76 o 
  -8   9   7       49.49       40.51      5.11 o 
  -7   9   7      376.36      352.12     10.17 o 
  -6   9   7       23.87       15.17      4.19 o 
  -5   9   7       10.11        5.20      3.68 o 
  -4   9   7      259.63      239.30      7.55 o 
  -3   9   7       16.65       27.10      3.98 o 
  -2   9   7      109.85       98.81      5.86 o 
  -1   9   7      368.02      378.03     12.23 o 
   0   9   7        5.53        3.04      5.12 o 
   1   9   7        2.47        2.02      3.67 o 
   2   9   7       21.86       25.94      5.20 o 
   3   9   7      765.62      832.84     19.60 o 
   4   9   7      172.79      179.27     16.75 o 
   5   9   7      144.80      129.91     11.66 o 
   6   9   7       12.86        6.41      7.35 o 
   7   9   7        8.42       -4.83      7.21 o 
   8   9   7       25.08       20.56     12.04 o 
 -12  10   7       39.47       43.22     16.10 o 
 -11  10   7        1.76       -3.39     11.86 o 
 -10  10   7       50.30       57.41     10.79 o 
  -9  10   7      204.45      180.61     10.79 o 
  -8  10   7        0.16       -3.99      4.98 o 
  -7  10   7       22.46       26.49      6.61 o 
  -6  10   7      116.73       95.98     10.11 o 
  -5  10   7       61.18       55.08      7.63 o 
  -4  10   7      582.42      571.47     11.57 o 
  -3  10   7       65.31       71.78      5.64 o 
  -2  10   7     1038.74     1064.29     22.29 o 
  -1  10   7      811.97      830.11     17.61 o 
   0  10   7      244.26      327.96     12.33 o 
   1  10   7      965.50      993.37     22.78 o 
   2  10   7      112.28      131.65      8.53 o 
   3  10   7       11.47       22.46      9.98 o 
   4  10   7        0.11       14.24      8.93 o 
   5  10   7       88.90       68.43     19.07 o 
   6  10   7       32.13       28.18     11.67 o 
   7  10   7       34.17       30.53      8.91 o 
 -11  11   7      131.73      134.75     22.88 o 
 -10  11   7       56.15       52.54     16.95 o 
  -9  11   7       22.92       27.27      6.28 o 
  -8  11   7       18.85        9.15      9.75 o 
  -7  11   7       16.03       15.42      7.05 o 
  -6  11   7      299.49      302.72     17.98 o 
  -5  11   7      192.97      201.33     10.87 o 
  -4  11   7      174.23      176.53      8.24 o 
  -3  11   7       16.77       26.47      4.73 o 
  -2  11   7      101.60      107.50      7.90 o 
  -1  11   7      393.69      471.97     14.42 o 
   0  11   7      885.71      867.73     18.69 o 
   1  11   7     1029.79     1039.42     22.50 o 
   2  11   7       90.11      107.46      8.53 o 
   3  11   7      223.70      266.05     20.96 o 
   4  11   7       20.03       35.06     11.34 o 
   5  11   7       10.83        3.39      9.77 o 
   6  11   7       32.94       37.68     11.58 o 
 -11  12   7        1.89       -7.63     13.56 o 
 -10  12   7        9.37       19.67      6.89 o 
  -9  12   7       33.25       29.59      8.90 o 
  -8  12   7        6.95       14.58      7.05 o 
  -7  12   7      305.00      301.33     17.24 o 
  -6  12   7       23.98       30.39      6.95 o 
  -5  12   7       84.13      103.38      8.99 o 
  -4  12   7       18.26       18.51      6.11 o 
  -3  12   7      913.79      893.30     20.52 o 
  -2  12   7       46.80       51.79      8.07 o 
  -1  12   7      987.64      998.80     20.43 o 
   0  12   7      393.92      406.60     14.16 o 
   1  12   7      261.21      291.02     18.96 o 
   2  12   7        0.15       -3.72      7.63 o 
   3  12   7       66.68       59.74     10.98 o 
   4  12   7        3.52        8.30      8.55 o 
   5  12   7        0.66        2.43      9.16 o 
   6  12   7       22.68       21.02     11.81 o 
 -10  13   7       11.44       26.63      9.75 o 
  -9  13   7      120.56      109.09     11.21 o 
  -8  13   7       61.38       62.11      9.72 o 
  -7  13   7       67.09       61.09      9.72 o 
  -6  13   7      151.02      139.12     11.05 o 
  -5  13   7       14.20        8.30      6.47 o 
  -4  13   7       50.07       39.81      7.20 o 
  -3  13   7        9.32       15.03      7.34 o 
  -2  13   7       23.86       13.82      5.73 o 
  -1  13   7        0.09        1.46      6.36 o 
   0  13   7      111.66      130.94     14.05 o 
   1  13   7       30.25       26.27      9.77 o 
   2  13   7        2.37       -1.13      7.94 o 
   3  13   7      178.95      177.76     45.34 o 
   4  13   7       66.12       87.02     13.39 o 
  -8  14   7       37.45       41.49      9.37 o 
  -7  14   7        7.00       -1.93      7.33 o 
  -6  14   7        0.00        5.02      7.52 o 
  -5  14   7        0.34        1.66      7.33 o 
  -4  14   7       54.72       59.15     10.74 o 
  -3  14   7        8.22        0.27      8.33 o 
  -2  14   7        0.04       -7.82     17.80 o 
  -1  14   7       11.70       -2.54     14.41 o 
   0  14   7      125.00      177.09     17.49 o 
   1  14   7      192.37      194.79     16.49 o 
   2  14   7       70.69       75.13     12.20 o 
   3  14   7       78.00       84.01     16.95 o 
  -7  15   7        8.76        4.95      7.52 o 
  -6  15   7       71.91       80.57     11.91 o 
  -5  15   7       31.12       41.75     10.13 o 
  -4  15   7        8.67       10.50     13.14 o 
  -3  15   7        8.10       30.51     14.41 o 
  -2  15   7        5.65        5.93     14.41 o 
  -1  15   7        1.48       -2.54     12.71 o 
   0  15   7        0.25       15.25     16.95 o 
   1  15   7       42.11       27.12     16.95 o 
  -3  16   7        0.03       11.02     14.41 o 
  -2  16   7       74.55       72.88     18.64 o 
 -14   0   8      193.93      221.55     66.10 o 
 -12   0   8       24.01       32.69     10.81 o 
 -10   0   8     1095.99     1075.25     33.23 o 
  -8   0   8      199.14      238.88     16.24 o 
  -6   0   8      395.62      402.53     13.26 o 
  -4   0   8        0.30       -3.05      3.12 o 
  -2   0   8      174.70      167.54      9.73 o 
   0   0   8       41.30       39.21      5.23 o 
   2   0   8     1273.18     1302.36     22.78 o 
   4   0   8        0.87       -5.83      4.08 o 
   6   0   8      185.98      166.64     12.76 o 
   8   0   8      587.88      569.49     37.29 o 
 -15   1   8        5.12        1.46      8.67 o 
 -14   1   8       18.10       32.58     10.76 o 
 -13   1   8       24.58       18.35     10.27 o 
 -12   1   8       41.23       38.80      7.90 o 
 -11   1   8       25.36       38.79      9.66 o 
 -10   1   8      580.55      591.59     26.07 o 
  -9   1   8      548.65      523.15     16.45 o 
  -8   1   8      267.78      272.13      9.81 o 
  -7   1   8       16.67       10.91      3.47 o 
  -6   1   8      382.95      295.63      8.09 o 
  -5   1   8      323.61      285.34      7.60 o 
  -4   1   8      571.83      603.90      9.55 o 
  -3   1   8       11.29       14.38      2.35 o 
  -2   1   8      318.73      309.91      6.20 o 
  -1   1   8       64.27       73.29      5.56 o 
   0   1   8       44.75       62.64      4.09 o 
   1   1   8      854.32      866.52     12.54 o 
   2   1   8       12.08        9.19      3.06 o 
   3   1   8       16.91       20.58      3.33 o 
   4   1   8      195.58      168.32      6.38 o 
   5   1   8       78.41       75.51      5.60 o 
   6   1   8       11.23        9.49      5.95 o 
   7   1   8       71.30       61.51      6.92 o 
   8   1   8        3.35        4.61     20.76 o 
   9   1   8       25.36       30.99     11.67 o 
 -15   2   8        4.47       -6.97      8.07 o 
 -14   2   8       58.50      114.94     23.62 o 
 -13   2   8       50.61       44.06     11.25 o 
 -12   2   8       23.63       29.00      7.90 o 
 -11   2   8     1140.77     1167.73     24.92 o 
 -10   2   8      152.39      148.68     10.57 o 
  -9   2   8      104.24      101.89      7.56 o 
  -8   2   8        0.57        4.14      4.23 o 
  -7   2   8       21.55       21.84      3.85 o 
  -6   2   8        0.02        2.34      2.65 o 
  -5   2   8      775.41      783.38     13.21 o 
  -4   2   8      571.76      663.70     10.97 o 
  -3   2   8      827.65      867.30     11.31 o 
  -2   2   8      316.76      363.72      7.30 o 
  -1   2   8      613.79      623.70     10.21 o 
   0   2   8      654.35      709.68     12.77 o 
   1   2   8       63.48       73.62      4.46 o 
   2   2   8      631.14      582.94     10.20 o 
   3   2   8       49.48       46.19      3.82 o 
   4   2   8      134.71      147.85      7.39 o 
   5   2   8      183.53      183.59      9.16 o 
   6   2   8      133.94      156.54      8.21 o 
   7   2   8      132.32      148.40     16.15 o 
   8   2   8        3.40        0.56      7.34 o 
   9   2   8       26.54       20.65     10.47 o 
 -15   3   8       24.06       16.30      8.75 o 
 -14   3   8        0.11       16.03      8.93 o 
 -13   3   8       67.82       56.28     12.35 o 
 -12   3   8      139.59      159.23     11.29 o 
 -11   3   8      165.61      218.70     17.74 o 
 -10   3   8      103.33       86.66      6.32 o 
  -9   3   8      193.77      209.38      8.57 o 
  -8   3   8        0.93        0.08      3.17 o 
  -7   3   8      235.32      236.59      8.26 o 
  -6   3   8       47.23       62.97      5.02 o 
  -5   3   8       43.17       60.15      4.70 o 
  -4   3   8      442.45      466.36      9.02 o 
  -3   3   8      367.06      363.42      7.27 o 
  -2   3   8     1243.33     1289.19     15.36 o 
  -1   3   8       13.84       12.16      2.79 o 
   0   3   8     1020.45      968.15     15.21 o 
   1   3   8       15.61       21.08      3.64 o 
   2   3   8       11.43       12.28      3.67 o 
   3   3   8      211.77      195.26      8.23 o 
   4   3   8      564.11      563.00     13.59 o 
   5   3   8        2.60       -6.84      4.56 o 
   6   3   8       78.91       86.15      7.51 o 
   7   3   8       28.89       47.71     11.38 o 
   8   3   8       82.45      102.98     11.37 o 
   9   3   8       43.25       37.67     11.81 o 
 -14   4   8       27.97       41.99     16.51 o 
 -13   4   8        2.79        6.51      6.58 o 
 -12   4   8       59.14       53.59      8.42 o 
 -11   4   8       31.70       18.92      5.99 o 
 -10   4   8      153.45      139.99     11.59 o 
  -9   4   8      235.54      208.02      8.58 o 
  -8   4   8      173.40      155.18      7.26 o 
  -7   4   8      252.14      272.58      8.75 o 
  -6   4   8        1.08        3.62      3.06 o 
  -5   4   8      342.02      286.27      8.39 o 
  -4   4   8        5.69        7.34      2.76 o 
  -3   4   8      129.38      156.10      6.06 o 
  -2   4   8        5.19        9.91      2.91 o 
  -1   4   8      326.80      310.97      7.59 o 
   0   4   8        0.03       -2.31      3.22 o 
   1   4   8        2.25        7.99      3.43 o 
   2   4   8       65.63       71.75      4.99 o 
   3   4   8      492.47      507.89     11.06 o 
   4   4   8      272.76      279.05     10.87 o 
   5   4   8        2.41       -1.11      4.75 o 
   6   4   8       70.51       76.06      7.45 o 
   7   4   8       38.39       43.63     11.74 o 
   8   4   8       40.22       57.84      9.84 o 
   9   4   8       26.57       18.69     11.34 o 
 -14   5   8        8.35        4.43      7.94 o 
 -13   5   8       38.65       28.26      8.23 o 
 -12   5   8        4.67        5.39      6.92 o 
 -11   5   8        2.25       -1.52      7.34 o 
 -10   5   8       27.83       39.47      5.24 o 
  -9   5   8        3.91        5.50      3.70 o 
  -8   5   8        9.54        7.28      3.63 o 
  -7   5   8       68.47       65.71      5.31 o 
  -6   5   8      171.02      173.51      7.42 o 
  -5   5   8      173.27      171.28      7.23 o 
  -4   5   8      708.34      674.18     12.01 o 
  -3   5   8      137.09      131.06      6.33 o 
  -2   5   8       40.14       48.54      4.08 o 
  -1   5   8       80.35       84.51      4.86 o 
   0   5   8     1914.23     1880.40     23.63 o 
   1   5   8     1118.67     1124.22     16.20 o 
   2   5   8       55.38       54.89      5.05 o 
   3   5   8       88.43       79.63      6.31 o 
   4   5   8        4.93       -3.24      4.25 o 
   5   5   8       68.57       58.80      6.36 o 
   6   5   8        0.81        2.71      6.11 o 
   7   5   8       33.24       15.73      7.80 o 
   8   5   8       97.82      100.40     11.04 o 
 -14   6   8      200.22      225.30     16.27 o 
 -13   6   8        3.70        1.75      7.58 o 
 -12   6   8      166.32      188.39     13.52 o 
 -11   6   8       95.32       84.98     10.84 o 
 -10   6   8      262.42      238.43     12.21 o 
  -9   6   8       49.50       51.13      7.26 o 
  -8   6   8      561.64      532.25     12.06 o 
  -7   6   8       29.66       31.65      4.28 o 
  -6   6   8       50.64       45.93      4.81 o 
  -5   6   8       29.38       24.09      3.37 o 
  -4   6   8       19.93       23.56      3.19 o 
  -3   6   8        0.02       -2.85      2.68 o 
  -2   6   8      273.73      255.34      8.50 o 
  -1   6   8      391.78      386.08     11.74 o 
   0   6   8      185.69      193.53     14.31 o 
   1   6   8       23.82       29.96      4.36 o 
   2   6   8      509.50      482.36     11.00 o 
   3   6   8       47.57       44.79      5.48 o 
   4   6   8       14.13        7.64      5.09 o 
   5   6   8       14.36        5.43      5.53 o 
   6   6   8        6.07       -6.77      6.81 o 
   7   6   8       30.64       24.13      9.89 o 
   8   6   8      115.30      131.96     14.72 o 
 -14   7   8        5.80       -2.54     13.56 o 
 -13   7   8       11.30        4.89     10.63 o 
 -12   7   8        9.09        6.10      7.05 o 
 -11   7   8      203.39      198.81     12.47 o 
 -10   7   8      228.98      205.55     11.79 o 
  -9   7   8        0.55       -0.81      4.05 o 
  -8   7   8      259.36      244.10      9.32 o 
  -7   7   8      425.35      424.34     12.23 o 
  -6   7   8        6.47        3.43      4.41 o 
  -5   7   8        3.72        1.92      2.71 o 
  -4   7   8       35.18       35.94      4.11 o 
  -3   7   8       24.28       21.95      3.62 o 
  -2   7   8       81.34       82.60      5.81 o 
  -1   7   8        0.43       -3.90      3.84 o 
   0   7   8        4.95        3.93      4.37 o 
   1   7   8       56.86       70.04      6.68 o 
   2   7   8       62.85       62.89      5.62 o 
   3   7   8      261.93      256.04     10.16 o 
   4   7   8      227.61      206.42     10.27 o 
   5   7   8        8.88        7.69      7.31 o 
   6   7   8        6.36       -0.79      6.44 o 
   7   7   8       22.50       17.95      8.14 o 
   8   7   8       43.82       36.32      9.45 o 
 -13   8   8        2.14        2.14      6.42 o 
 -12   8   8        1.44       -0.42      6.27 o 
 -11   8   8      117.24       90.68     10.59 o 
 -10   8   8        0.36        1.77      5.38 o 
  -9   8   8      328.96      317.73     13.70 o 
  -8   8   8       83.64       74.36      6.12 o 
  -7   8   8        2.59       -0.06      3.62 o 
  -6   8   8      399.81      391.00     10.89 o 
  -5   8   8      204.40      187.55      7.07 o 
  -4   8   8       41.90       50.15      4.59 o 
  -3   8   8       13.68       15.30      3.60 o 
  -2   8   8      513.52      492.11     13.51 o 
  -1   8   8      786.58      731.25     16.08 o 
   0   8   8      619.56      630.70     15.29 o 
   1   8   8     1458.81     1371.79     23.73 o 
   2   8   8      107.37      110.21      8.56 o 
   3   8   8        0.91       -2.37      4.51 o 
   4   8   8        0.26       -5.13      6.44 o 
   5   8   8       58.42       54.65     14.08 o 
   6   8   8       12.69        2.95      7.31 o 
   7   8   8        3.96       -5.80      7.35 o 
 -13   9   8        2.51        2.54     15.25 o 
 -12   9   8        0.18       -5.20      6.42 o 
 -11   9   8        4.32       15.42      7.05 o 
 -10   9   8       18.89       21.09     10.17 o 
  -9   9   8      157.51      157.98     10.68 o 
  -8   9   8       47.54       50.10      7.05 o 
  -7   9   8        2.75        6.88      5.87 o 
  -6   9   8       18.23       15.82      4.14 o 
  -5   9   8      122.65      101.92      7.48 o 
  -4   9   8      134.72      130.48      7.26 o 
  -3   9   8      711.67      712.25     13.99 o 
  -2   9   8      582.02      558.13     12.98 o 
  -1   9   8        1.89        7.90      5.12 o 
   0   9   8        4.91       12.59      5.13 o 
   1   9   8     1123.57     1132.13     21.15 o 
   2   9   8       35.31       43.31      6.57 o 
   3   9   8       37.59       41.96      7.12 o 
   4   9   8        1.25      -16.53     11.02 o 
   5   9   8       91.41       93.39     11.19 o 
   6   9   8       13.34       15.30      7.92 o 
   7   9   8        1.13       -7.90      7.85 o 
 -12  10   8        2.79      -11.02     12.71 o 
 -11  10   8        1.24        7.63     14.41 o 
 -10  10   8        4.03       14.02      7.20 o 
  -9  10   8      114.12      111.86     11.13 o 
  -8  10   8      547.49      501.39     16.67 o 
  -7  10   8       24.20       42.07      7.93 o 
  -6  10   8      149.17      150.70      9.79 o 
  -5  10   8       18.08       26.84      6.12 o 
  -4  10   8        0.07       -3.92      3.50 o 
  -3  10   8      154.88      140.57      7.08 o 
  -2  10   8        7.36       20.88      4.88 o 
  -1  10   8      225.16      232.03      9.65 o 
   0  10   8      208.82      216.39     11.02 o 
   1  10   8      411.34      451.47     18.05 o 
   2  10   8      173.50      190.38     10.58 o 
   3  10   8      190.19      199.78     23.52 o 
   4  10   8       10.81        8.19      9.87 o 
   5  10   8        3.86        4.66      9.37 o 
   6  10   8        0.00        0.62      9.77 o 
 -11  11   8       45.17       43.22     13.98 o 
 -10  11   8       66.27       70.20      9.48 o 
  -9  11   8        0.18        8.00      7.30 o 
  -8  11   8       53.86       56.67      9.37 o 
  -7  11   8       25.58       39.76      9.20 o 
  -6  11   8      173.16      184.13     15.83 o 
  -5  11   8       60.19       61.45      8.44 o 
  -4  11   8        8.80       14.87      5.81 o 
  -3  11   8       72.35       89.25      8.11 o 
  -2  11   8      392.64      389.24     12.22 o 
  -1  11   8       98.35       94.97      7.35 o 
   0  11   8      112.07      104.48      8.73 o 
   1  11   8       20.71       21.09      5.91 o 
   2  11   8        9.04       11.07      9.53 o 
   3  11   8      127.23      146.71     16.15 o 
   4  11   8       54.23       53.98     15.68 o 
   5  11   8       27.84       24.33     11.20 o 
 -10  12   8       12.70       12.90     10.17 o 
  -9  12   8        0.02        1.40      6.74 o 
  -8  12   8      315.64      300.13     20.34 o 
  -7  12   8        0.24       14.41      7.68 o 
  -6  12   8      442.56      460.01     17.96 o 
  -5  12   8        5.13        7.33      5.83 o 
  -4  12   8       65.13       67.93     10.15 o 
  -3  12   8      170.64      153.38      8.80 o 
  -2  12   8      227.55      224.95     10.14 o 
  -1  12   8       34.74       30.57      6.68 o 
   0  12   8      111.67      130.53     10.67 o 
   1  12   8       17.24       32.30     10.37 o 
   2  12   8      143.67      172.00     30.93 o 
   3  12   8      154.69      158.38     17.01 o 
   4  12   8       11.89        9.61     10.47 o 
  -9  13   8        9.02        3.78      7.19 o 
  -8  13   8       13.78       10.72      7.95 o 
  -7  13   8       46.95       51.97     10.17 o 
  -6  13   8        2.91        1.46      7.47 o 
  -5  13   8        7.54       14.07     12.06 o 
  -4  13   8       14.08       17.71      7.31 o 
  -3  13   8        0.23        6.55     12.24 o 
  -2  13   8        7.92       23.78      9.20 o 
  -1  13   8      309.92      298.39     15.49 o 
   0  13   8      438.87      475.97     24.48 o 
   1  13   8        0.12        5.75      9.53 o 
   2  13   8      119.76       96.33     14.23 o 
   3  13   8        7.13       23.17     11.20 o 
  -8  14   8       22.43       20.23      8.60 o 
  -7  14   8       21.27       38.86     10.17 o 
  -6  14   8       65.04       53.20     10.74 o 
  -5  14   8        0.91       -7.69      7.72 o 
  -4  14   8        8.60        0.00      7.94 o 
  -3  14   8       11.27       11.99     10.17 o 
  -2  14   8       39.21       33.05     15.25 o 
  -1  14   8      108.84      105.93     21.19 o 
   0  14   8       60.54       33.05     15.25 o 
   1  14   8       31.87       37.14     11.67 o 
   2  14   8        0.00       -5.08      8.99 o 
  -5  15   8        0.86       -3.33      8.07 o 
  -4  15   8       56.52       52.26     11.58 o 
  -3  15   8       23.76       41.53     15.25 o 
  -2  15   8        2.23        7.63     12.71 o 
  -1  15   8        0.32       -3.39     12.71 o 
   0  15   8       36.06       46.61     16.95 o 
 -15   0   9      227.73      242.37     24.58 o 
 -13   0   9       19.46        7.99     19.92 o 
 -11   0   9      684.53      755.75     29.87 o 
  -9   0   9     1617.94     1542.42     30.17 o 
  -7   0   9      996.63      899.04     17.98 o 
  -5   0   9     1955.80     1793.73     28.68 o 
  -3   0   9     1676.99     1694.45     27.14 o 
  -1   0   9      319.85      325.11     11.72 o 
   1   0   9       55.15       64.01      6.57 o 
   3   0   9      335.05      324.97     12.93 o 
   5   0   9       29.62       26.18      6.57 o 
   7   0   9      400.89      465.59     38.27 o 
 -15   1   9       12.55       16.53      8.99 o 
 -14   1   9        4.39       15.99     10.52 o 
 -13   1   9        6.22       23.26      9.77 o 
 -12   1   9       15.30       29.19      9.77 o 
 -11   1   9      121.38      120.85     10.42 o 
 -10   1   9      368.81      377.47     16.20 o 
  -9   1   9      101.33      148.64     13.19 o 
  -8   1   9        0.39       17.44      3.69 o 
  -7   1   9      272.56      297.59     10.24 o 
  -6   1   9       78.41       57.82      4.44 o 
  -5   1   9      238.41      254.17      8.84 o 
  -4   1   9      658.33      634.65     10.39 o 
  -3   1   9     2651.20     2561.62     25.24 o 
  -2   1   9      129.25      117.91      5.05 o 
  -1   1   9     1147.70     1087.97     16.55 o 
   0   1   9       92.89       89.78      5.03 o 
   1   1   9      635.96      604.44     12.38 o 
   2   1   9       57.82       57.29      4.49 o 
   3   1   9      592.27      538.30     10.18 o 
   4   1   9        1.13        0.29      3.48 o 
   5   1   9      208.57      213.73      7.76 o 
   6   1   9        0.80        1.78      3.97 o 
   7   1   9      273.44      294.98     23.59 o 
   8   1   9      100.20      101.67     14.67 o 
 -15   2   9       34.52       30.23      9.87 o 
 -14   2   9       16.16       20.02      8.81 o 
 -13   2   9        0.01       16.44      7.05 o 
 -12   2   9       20.35       25.26      7.63 o 
 -11   2   9      280.73      286.15     17.74 o 
 -10   2   9      501.80      461.70     14.22 o 
  -9   2   9      805.43      872.53     15.94 o 
  -8   2   9      497.56      475.82     13.52 o 
  -7   2   9        2.90       12.35      3.93 o 
  -6   2   9      288.69      269.23      9.09 o 
  -5   2   9      507.71      445.27      9.61 o 
  -4   2   9      347.93      329.04      7.80 o 
  -3   2   9       10.61       17.55      4.48 o 
  -2   2   9      198.58      194.48      6.31 o 
  -1   2   9       11.50       16.85      3.24 o 
   0   2   9        7.04       12.32      5.22 o 
   1   2   9        3.86        3.29      3.71 o 
   2   2   9      163.78      162.90      6.59 o 
   3   2   9       12.49       14.36      3.45 o 
   4   2   9      203.90      191.98      7.13 o 
   5   2   9      199.50      195.94      7.49 o 
   6   2   9       61.48       64.25      5.85 o 
   7   2   9       54.45       70.41      9.76 o 
   8   2   9       38.88       31.44     16.10 o 
 -14   3   9       28.36       48.88      8.92 o 
 -13   3   9      114.32      129.87     14.13 o 
 -12   3   9      295.05      355.09     16.34 o 
 -11   3   9     1012.31      998.45     20.71 o 
 -10   3   9        4.73        7.56      7.08 o 
  -9   3   9      984.59      903.48     16.61 o 
  -8   3   9       70.82       72.23      5.88 o 
  -7   3   9       56.75       60.54      5.31 o 
  -6   3   9       14.64       14.88      3.84 o 
  -5   3   9      359.85      337.62      9.55 o 
  -4   3   9       17.42       14.72      3.07 o 
  -3   3   9      684.53      667.13     11.29 o 
  -2   3   9     2235.22     2199.14     23.11 o 
  -1   3   9       75.94       73.37      4.75 o 
   0   3   9      229.23      228.02      8.82 o 
   1   3   9       29.14       22.04      4.19 o 
   2   3   9      232.14      232.04      9.40 o 
   3   3   9        9.81        7.55      4.66 o 
   4   3   9       21.97       25.01      6.13 o 
   5   3   9       62.23       70.63      7.12 o 
   6   3   9      305.50      319.92     16.76 o 
   7   3   9      174.01      189.68     14.50 o 
   8   3   9      116.27      109.40     15.20 o 
 -14   4   9       57.35       79.85     15.90 o 
 -13   4   9       23.79       22.16      7.95 o 
 -12   4   9      248.22      239.69     16.80 o 
 -11   4   9       12.05       20.68     10.37 o 
 -10   4   9        1.71       -4.71      5.25 o 
  -9   4   9        0.02        4.73      4.09 o 
  -8   4   9      729.20      634.92     13.45 o 
  -7   4   9       92.05       87.92      6.11 o 
  -6   4   9      226.67      227.98      8.51 o 
  -5   4   9      107.20      117.64      6.44 o 
  -4   4   9      349.97      365.23      8.76 o 
  -3   4   9      245.62      239.14      7.39 o 
  -2   4   9      292.19      287.55      8.51 o 
  -1   4   9      570.28      580.04     10.65 o 
   0   4   9      709.05      736.70     14.36 o 
   1   4   9       12.41       10.55      4.13 o 
   2   4   9      119.24      136.70      8.19 o 
   3   4   9     1015.21     1006.17     17.68 o 
   4   4   9        6.25        0.86      4.03 o 
   5   4   9      290.40      308.22     12.09 o 
   6   4   9       43.25       25.65      7.71 o 
   7   4   9      171.27      207.75     23.80 o 
   8   4   9       62.61       67.42     13.47 o 
 -14   5   9       14.69       19.38      8.75 o 
 -13   5   9       18.17       20.39      7.43 o 
 -12   5   9        7.80        3.27      6.40 o 
 -11   5   9        0.19       -1.29      6.75 o 
 -10   5   9      186.13      156.10     10.28 o 
  -9   5   9       11.59        5.29      4.13 o 
  -8   5   9      277.24      269.54      9.62 o 
  -7   5   9        4.61        2.79      3.94 o 
  -6   5   9        2.35       -0.08      3.44 o 
  -5   5   9        3.67        3.99      3.00 o 
  -4   5   9      264.51      228.09      7.48 o 
  -3   5   9      902.96      907.77     14.68 o 
  -2   5   9       69.42       80.50      5.50 o 
  -1   5   9      679.95      633.77     11.85 o 
   0   5   9      663.76      657.68     14.93 o 
   1   5   9      640.99      638.96     14.04 o 
   2   5   9      430.34      449.29     13.04 o 
   3   5   9       30.60       26.94      5.19 o 
   4   5   9        3.58       -0.72      4.46 o 
   5   5   9        9.01       17.20      5.99 o 
   6   5   9       20.75       17.27      9.08 o 
   7   5   9      302.86      272.57     17.50 o 
 -14   6   9       27.92        2.88     10.59 o 
 -13   6   9      120.73      133.60     16.31 o 
 -12   6   9       47.32       52.39      9.29 o 
 -11   6   9       25.79       38.22      8.31 o 
 -10   6   9      400.21      354.52     14.80 o 
  -9   6   9      205.37      177.90     10.60 o 
  -8   6   9       67.15       71.46      5.97 o 
  -7   6   9       34.55       30.03      4.82 o 
  -6   6   9       88.84       95.55      6.40 o 
  -5   6   9       48.72       46.84      4.64 o 
  -4   6   9      145.13      154.03      6.99 o 
  -3   6   9       50.16       63.44      6.11 o 
  -2   6   9       35.43       34.11      4.06 o 
  -1   6   9      132.12      131.66     14.07 o 
   0   6   9        5.69        7.75      4.76 o 
   1   6   9      134.46      131.10      7.85 o 
   2   6   9      351.08      358.36     11.69 o 
   3   6   9       29.75       31.85      5.40 o 
   4   6   9       10.20       -1.05      4.89 o 
   5   6   9       31.83       44.74      8.00 o 
   6   6   9      150.69      153.99     12.55 o 
   7   6   9       50.98       58.65      9.94 o 
 -13   7   9       63.19       69.65     12.02 o 
 -12   7   9        4.78        1.93      7.33 o 
 -11   7   9        1.01        3.04      6.90 o 
 -10   7   9        0.21       -4.18      5.48 o 
  -9   7   9       11.48        8.99      8.78 o 
  -8   7   9       87.23       94.98      7.37 o 
  -7   7   9       25.65       27.11      4.46 o 
  -6   7   9      155.20      136.65      7.49 o 
  -5   7   9       74.51       73.61      4.90 o 
  -4   7   9       71.93       67.87      5.25 o 
  -3   7   9      281.95      265.49     10.97 o 
  -2   7   9      956.85      944.85     15.41 o 
  -1   7   9      174.63      168.43      9.34 o 
   0   7   9      454.20      427.16     26.07 o 
   1   7   9        5.61        6.97      5.02 o 
   2   7   9      673.73      658.77     14.95 o 
   3   7   9      103.70      108.34      7.53 o 
   4   7   9      241.12      238.95     12.56 o 
   5   7   9       47.94       37.44      8.35 o 
   6   7   9       32.93       21.71      8.14 o 
   7   7   9       15.26        6.20      8.22 o 
 -13   8   9       42.08       37.22      9.75 o 
 -12   8   9      314.84      348.08     18.33 o 
 -11   8   9      118.62      119.93     12.71 o 
 -10   8   9      121.01       99.74     10.97 o 
  -9   8   9        8.27        9.09      6.10 o 
  -8   8   9     1196.62     1046.65     21.67 o 
  -7   8   9       36.56       36.90      6.31 o 
  -6   8   9       25.54       16.49      4.35 o 
  -5   8   9      165.38      147.53     10.16 o 
  -4   8   9        6.40       -3.85      3.98 o 
  -3   8   9       63.29       68.19      6.83 o 
  -2   8   9      221.37      224.08     11.18 o 
  -1   8   9        8.63        8.70      4.94 o 
   0   8   9      505.35      464.04     14.52 o 
   1   8   9      303.56      301.22     12.50 o 
   2   8   9        0.09       -1.40      4.77 o 
   3   8   9      191.88      237.06     17.82 o 
   4   8   9        6.99       15.32      6.48 o 
   5   8   9       11.39       10.98      8.08 o 
   6   8   9       89.22       75.22     10.70 o 
 -12   9   9       49.96       66.01     10.25 o 
 -11   9   9       98.53       95.55     10.78 o 
 -10   9   9       48.87       44.68      9.09 o 
  -9   9   9       32.69       13.17      8.47 o 
  -8   9   9       76.87       99.89      9.00 o 
  -7   9   9       32.01       19.74      5.75 o 
  -6   9   9        9.57        5.41      7.51 o 
  -5   9   9       42.78       37.38      4.66 o 
  -4   9   9       19.13       12.25      4.01 o 
  -3   9   9       11.18        2.24      5.75 o 
  -2   9   9      356.59      331.39     12.78 o 
  -1   9   9        8.79        6.35      5.11 o 
   0   9   9      768.68      741.15     18.03 o 
   1   9   9        2.88        4.71      5.30 o 
   2   9   9       37.29       59.54      7.38 o 
   3   9   9       22.11       33.17     10.17 o 
   4   9   9        0.03       -3.26      9.53 o 
   5   9   9        2.29        7.63      8.44 o 
   6   9   9       93.12       72.46     10.90 o 
 -12  10   9        6.57        5.35      7.19 o 
 -11  10   9        6.70       12.71      7.05 o 
 -10  10   9       66.93       56.70     10.17 o 
  -9  10   9        1.33       -2.06      6.72 o 
  -8  10   9      242.30      223.55     15.67 o 
  -7  10   9       40.86       41.07      7.83 o 
  -6  10   9       33.45       36.65      6.65 o 
  -5  10   9       31.97       39.12      6.94 o 
  -4  10   9      113.00      104.38      9.08 o 
  -3  10   9        5.19        3.05      7.15 o 
  -2  10   9      614.10      647.98     17.74 o 
  -1  10   9      273.39      258.10     12.27 o 
   0  10   9     1090.86     1084.22     21.95 o 
   1  10   9      168.86      171.90     10.55 o 
   2  10   9       95.58      146.95     15.20 o 
   3  10   9        8.46        3.31     10.59 o 
   4  10   9       66.37       60.78     12.19 o 
   5  10   9        5.32       -3.34      9.37 o 
 -11  11   9        4.80       16.72      7.95 o 
 -10  11   9        9.21       -2.26     11.86 o 
  -9  11   9       25.38       18.67      7.95 o 
  -8  11   9       77.10       86.10     11.20 o 
  -7  11   9        8.67       13.99      7.26 o 
  -6  11   9        2.54        2.73      5.45 o 
  -5  11   9        7.95       12.24      5.73 o 
  -4  11   9       34.63       29.05      5.97 o 
  -3  11   9      388.74      380.43     12.17 o 
  -2  11   9      224.34      222.86     17.98 o 
  -1  11   9      122.58      116.83      9.98 o 
   0  11   9        5.81        3.38      9.19 o 
   1  11   9       87.10      117.85     33.05 o 
   2  11   9       94.45       78.05     12.27 o 
   3  11   9       31.80       17.02     10.37 o 
   4  11   9       28.13       21.85     10.59 o 
 -10  12   9        2.93        7.63      7.95 o 
  -9  12   9       19.95       17.31     11.44 o 
  -8  12   9        1.48        1.20      6.90 o 
  -7  12   9       15.08       19.37      8.55 o 
  -6  12   9       17.70       29.97      7.94 o 
  -5  12   9       44.75       61.28      9.07 o 
  -4  12   9        0.00        5.83      8.56 o 
  -3  12   9       10.39       20.94      7.52 o 
  -2  12   9      178.71      189.53     12.15 o 
  -1  12   9      285.17      273.33     15.36 o 
   0  12   9       91.73       78.89     12.27 o 
   1  12   9       11.89       13.93      9.53 o 
   2  12   9       75.00       54.59     12.27 o 
   3  12   9       27.32       20.75     10.37 o 
  -8  13   9       71.98       52.71     10.50 o 
  -7  13   9        0.17        0.94     12.71 o 
  -6  13   9       58.87       63.27     10.98 o 
  -5  13   9        0.75        6.66      8.14 o 
  -4  13   9       85.19      115.94     13.74 o 
  -3  13   9       23.13       36.94     10.13 o 
  -2  13   9       59.83       80.02     12.19 o 
  -1  13   9       86.70      102.54     21.19 o 
   0  13   9       86.80       98.84     13.74 o 
   1  13   9       29.51       41.44     11.34 o 
   2  13   9      305.73      316.39     52.12 o 
  -7  14   9        2.57       10.85      8.93 o 
  -6  14   9       35.16       44.78     11.34 o 
  -5  14   9       66.04      103.72     18.22 o 
  -4  14   9        0.17        5.51     10.59 o 
  -3  14   9        5.44        9.94      9.87 o 
  -2  14   9       73.00       94.07     19.49 o 
  -1  14   9       12.01       11.02     15.25 o 
   0  14   9       11.07        9.32     14.41 o 
 -14   0  10      109.08      137.49     17.76 o 
 -12   0  10      721.34      824.38     31.82 o 
 -10   0  10     4794.97     4691.21     65.93 o 
  -8   0  10     1713.22     1562.93     31.88 o 
  -6   0  10      181.93      174.38     17.42 o 
  -4   0  10       53.80       50.00     12.71 o 
  -2   0  10      201.66      196.34      9.94 o 
   0   0  10      432.44      411.26     14.09 o 
   2   0  10      300.92      262.46     12.30 o 
   4   0  10       69.27       75.25      8.21 o 
   6   0  10        0.87       17.30      6.61 o 
 -14   1  10        0.00       12.83     15.05 o 
 -13   1  10       11.39       20.56     12.60 o 
 -12   1  10      120.41      120.44     16.12 o 
 -11   1  10       17.70       24.83      7.68 o 
 -10   1  10       16.47      307.40     16.22 o 
  -9   1  10      176.82      219.87     11.31 o 
  -8   1  10      714.76      752.43     15.24 o 
  -7   1  10     1769.20     1820.65     21.67 o 
  -6   1  10      347.98      333.71     10.59 o 
  -5   1  10      922.10      936.72     16.28 o 
  -4   1  10     2949.28     2876.10     29.04 o 
  -3   1  10      124.85      142.77      6.44 o 
  -2   1  10      494.93      495.97     11.41 o 
  -1   1  10       26.49       32.11      4.76 o 
   0   1  10     1139.77     1204.24     18.70 o 
   1   1  10      230.69      242.34      9.92 o 
   2   1  10       56.34       33.09      4.53 o 
   3   1  10      598.74      581.10     12.12 o 
   4   1  10      191.43      184.28      7.92 o 
   5   1  10        2.21       -0.82      3.76 o 
   6   1  10        0.00        7.10      5.17 o 
   7   1  10       15.26       30.61     11.94 o 
 -14   2  10      112.16      142.67     12.35 o 
 -13   2  10       18.71       24.82      8.02 o 
 -12   2  10      138.33      124.01     11.25 o 
 -11   2  10       98.46      104.48     10.64 o 
 -10   2  10      170.16      121.45      9.10 o 
  -9   2  10      295.68      311.26     13.64 o 
  -8   2  10       29.06       47.44      5.85 o 
  -7   2  10       22.50       36.25     28.39 o 
  -6   2  10       22.46       35.33      4.47 o 
  -5   2  10       31.75       26.40      5.86 o 
  -4   2  10      140.95      166.97     14.40 o 
  -3   2  10       43.62       50.04      4.72 o 
  -2   2  10       37.35       28.38      5.49 o 
  -1   2  10        0.11        5.04      3.74 o 
   0   2  10      532.56      516.55     13.68 o 
   1   2  10      300.79      292.71     11.32 o 
   2   2  10      138.78      126.99      6.45 o 
   3   2  10       67.09       58.40      5.44 o 
   4   2  10      471.80      440.88     10.26 o 
   5   2  10       57.62       64.15      6.06 o 
   6   2  10       16.99        9.14      5.74 o 
   7   2  10        0.42       -1.21      6.93 o 
 -14   3  10        3.72       21.82     13.21 o 
 -13   3  10      105.31      131.94     12.97 o 
 -12   3  10       51.06       52.39     12.97 o 
 -11   3  10       67.32       66.75      9.09 o 
 -10   3  10       12.63        6.59      6.80 o 
  -9   3  10      126.26      155.91      8.56 o 
  -8   3  10       77.72      102.72      7.14 o 
  -7   3  10       50.29       32.21      4.99 o 
  -6   3  10      378.15      394.31     11.07 o 
  -5   3  10      513.74      472.11     11.55 o 
  -4   3  10      231.61      206.76      7.22 o 
  -3   3  10        1.81       -2.62      2.81 o 
  -2   3  10      240.38      222.62      7.66 o 
  -1   3  10      277.65      244.45      9.66 o 
   0   3  10      348.13      335.34     10.94 o 
   1   3  10     1801.78     1747.44     28.31 o 
   2   3  10      171.54      201.53      9.52 o 
   3   3  10      121.12      114.72      7.64 o 
   4   3  10      114.35      105.94     10.42 o 
   5   3  10      126.31      139.68      8.64 o 
   6   3  10        3.57        3.75      5.91 o 
   7   3  10        1.22       -1.92      6.16 o 
 -14   4  10       46.33       56.30     17.27 o 
 -13   4  10       19.41       21.89      7.41 o 
 -12   4  10      190.84      184.35     14.92 o 
 -11   4  10      377.00      449.24     17.56 o 
 -10   4  10      569.97      580.15     16.90 o 
  -9   4  10      100.92       83.68      7.30 o 
  -8   4  10       41.39       21.28      5.37 o 
  -7   4  10        2.67        0.06      4.99 o 
  -6   4  10        3.90       -0.43      3.70 o 
  -5   4  10        7.88        5.98      3.29 o 
  -4   4  10       70.26       62.38      5.14 o 
  -3   4  10      408.19      379.62     10.18 o 
  -2   4  10      145.50      174.21      8.51 o 
  -1   4  10       99.90      103.37      5.65 o 
   0   4  10      664.69      649.72     14.57 o 
   1   4  10       24.17       30.81      5.26 o 
   2   4  10      888.27      923.38     17.60 o 
   3   4  10       28.11       24.86      5.32 o 
   4   4  10       16.80       22.47      5.05 o 
   5   4  10       90.82       98.46      8.90 o 
   6   4  10       69.04       85.09     10.03 o 
   7   4  10        1.84       -0.11      6.34 o 
 -14   5  10       12.81        9.70     13.87 o 
 -13   5  10       72.64       64.93      9.43 o 
 -12   5  10       33.74       37.91     14.19 o 
 -11   5  10       14.65       27.44      7.79 o 
 -10   5  10       24.54       35.64      6.94 o 
  -9   5  10      579.13      570.34     16.37 o 
  -8   5  10      197.47      203.83      9.15 o 
  -7   5  10       13.27        9.46      4.29 o 
  -6   5  10       12.58        3.49      4.16 o 
  -5   5  10        3.51       -1.22      3.33 o 
  -4   5  10      681.26      706.22     12.55 o 
  -3   5  10      342.48      338.20      9.99 o 
  -2   5  10       49.42       57.66      5.15 o 
  -1   5  10       36.77       38.66      4.65 o 
   0   5  10      109.79      126.40      8.00 o 
   1   5  10       88.31      100.41      7.75 o 
   2   5  10      231.41      212.94      9.53 o 
   3   5  10       73.76       78.04      7.09 o 
   4   5  10        7.40        3.79      4.84 o 
   5   5  10        3.00        6.95      5.83 o 
   6   5  10        2.14        7.95      6.65 o 
 -13   6  10       12.16       -4.92     18.74 o 
 -12   6  10      211.67      239.16     40.68 o 
 -11   6  10       28.26       33.93      8.55 o 
 -10   6  10      635.53      576.26     22.18 o 
  -9   6  10       12.98        4.98      5.83 o 
  -8   6  10      263.02      204.61     13.07 o 
  -7   6  10       77.38       76.68      6.97 o 
  -6   6  10       81.06       78.94      6.52 o 
  -5   6  10       52.39       37.51      4.80 o 
  -4   6  10        0.11       -3.68      4.41 o 
  -3   6  10      251.50      224.71      8.57 o 
  -2   6  10        1.31       -0.25      3.15 o 
  -1   6  10      240.02      252.49     11.73 o 
   0   6  10      760.46      736.02     19.20 o 
   1   6  10      944.44      926.04     17.83 o 
   2   6  10      506.54      490.58     13.76 o 
   3   6  10      443.59      426.46     13.24 o 
   4   6  10       77.66       72.34      8.31 o 
   5   6  10       67.22       93.39     10.89 o 
   6   6  10        0.88        3.85      8.20 o 
 -13   7  10        5.05       -0.98      9.32 o 
 -12   7  10       61.45       55.42      9.87 o 
 -11   7  10       45.69       48.88      9.72 o 
 -10   7  10       73.70       55.80      9.72 o 
  -9   7  10       14.65       21.09      7.94 o 
  -8   7  10      163.57      147.00     10.88 o 
  -7   7  10      174.12      133.62     13.45 o 
  -6   7  10       45.22       45.14      5.68 o 
  -5   7  10      532.04      462.18     11.68 o 
  -4   7  10      245.47      236.50     15.55 o 
  -3   7  10       17.45       27.12      4.58 o 
  -2   7  10      255.73      220.89      9.27 o 
  -1   7  10      131.12      113.17      8.59 o 
   0   7  10       84.84       80.16      9.17 o 
   1   7  10      366.55      373.68     13.93 o 
   2   7  10        0.50       15.78      5.31 o 
   3   7  10       74.25       88.95      7.71 o 
   4   7  10       15.17       18.27      6.62 o 
   5   7  10       85.13       84.90     20.41 o 
   6   7  10       13.77       15.97     10.42 o 
 -12   8  10        0.37        9.93      7.83 o 
 -11   8  10       78.83       65.86     10.50 o 
 -10   8  10       37.94       23.12      8.14 o 
  -9   8  10       83.52       53.65      9.53 o 
  -8   8  10      215.87      216.73     14.19 o 
  -7   8  10      178.17      168.05     10.52 o 
  -6   8  10        9.91       11.79      5.78 o 
  -5   8  10       41.41       35.03      4.92 o 
  -4   8  10      131.34      108.21      9.13 o 
  -3   8  10       93.21       90.05      7.89 o 
  -2   8  10       43.34       33.86      8.21 o 
  -1   8  10        6.37        6.32      7.09 o 
   0   8  10      104.51      123.55      9.28 o 
   1   8  10      358.30      371.76     14.07 o 
   2   8  10      905.39      960.94     34.25 o 
   3   8  10      465.28      491.22     20.51 o 
   4   8  10      765.27      806.45     25.10 o 
   5   8  10      198.50      218.69     14.77 o 
 -12   9  10       25.02       39.74      9.87 o 
 -11   9  10       37.54       46.67      9.87 o 
 -10   9  10      221.53      236.75     16.89 o 
  -9   9  10       15.96        9.81      7.52 o 
  -8   9  10      135.71      160.71     12.98 o 
  -7   9  10      152.23      147.62     12.24 o 
  -6   9  10       44.20       47.09      8.88 o 
  -5   9  10      171.47      189.90      9.60 o 
  -4   9  10       33.53       46.47      6.05 o 
  -3   9  10       80.50       70.35     12.72 o 
  -2   9  10      207.09      187.74     10.72 o 
  -1   9  10      369.21      347.71     14.07 o 
   0   9  10      442.57      424.83     14.82 o 
   1   9  10      188.17      179.04     11.24 o 
   2   9  10       23.87       45.43     11.07 o 
   3   9  10      371.77      421.29     24.86 o 
   4   9  10       15.61       40.74     11.67 o 
   5   9  10       51.14       53.78     10.89 o 
 -11  10  10      144.52      150.28     13.79 o 
 -10  10  10        2.45       -6.78      6.90 o 
  -9  10  10       35.23       25.51     11.86 o 
  -8  10  10        0.01        4.50      8.90 o 
  -7  10  10       13.03       18.01      7.94 o 
  -6  10  10       22.66       27.36      7.46 o 
  -5  10  10        4.70        6.18      5.79 o 
  -4  10  10      184.83      193.63      9.63 o 
  -3  10  10      330.91      365.53     13.91 o 
  -2  10  10      163.32      167.71     13.33 o 
  -1  10  10       19.71       25.39      7.63 o 
   0  10  10      243.11      232.73     13.65 o 
   1  10  10        9.56       26.00     10.47 o 
   2  10  10      711.74      726.61     30.22 o 
   3  10  10       51.42       67.61     13.14 o 
   4  10  10      151.24      198.31     19.41 o 
 -10  11  10        0.80       -2.09      7.20 o 
  -9  11  10       13.30       16.10      8.31 o 
  -8  11  10       38.18       28.98      8.93 o 
  -7  11  10       10.60       21.08      7.60 o 
  -6  11  10       97.38      107.40     11.40 o 
  -5  11  10       71.59       70.29      9.49 o 
  -4  11  10        0.21       -6.78      7.63 o 
  -3  11  10       54.67       52.01      8.42 o 
  -2  11  10       11.51       14.78      7.16 o 
  -1  11  10        0.22        6.48      9.52 o 
   0  11  10      168.78      188.74     17.10 o 
   1  11  10      160.43      167.88     35.17 o 
   2  11  10       77.05       66.93     13.47 o 
   3  11  10       71.15       90.13     14.83 o 
  -9  12  10        2.05       -0.58      9.32 o 
  -8  12  10      109.54      103.76     12.79 o 
  -7  12  10        5.89       -6.14      7.63 o 
  -6  12  10       48.02       48.34     10.47 o 
  -5  12  10       21.79       25.85      9.59 o 
  -4  12  10        5.80        9.21      8.67 o 
  -3  12  10        3.82       -1.16      8.47 o 
  -2  12  10      121.76      100.89     12.87 o 
  -1  12  10        0.65        6.40     12.71 o 
   0  12  10      240.32      271.90     43.64 o 
   1  12  10      146.50      170.60     17.92 o 
   2  12  10      116.83      160.54     17.67 o 
  -7  13  10        0.01        1.45      8.14 o 
  -6  13  10       21.18       16.98      9.27 o 
  -5  13  10       19.18       19.23      9.87 o 
  -4  13  10        0.00        7.85     15.25 o 
  -3  13  10       62.28       69.36     12.27 o 
  -2  13  10       13.96       29.66     16.10 o 
  -1  13  10       17.74       23.73     15.25 o 
   0  13  10       13.32        3.39     16.10 o 
  -4  14  10        6.32       -8.05     15.68 o 
 -13   0  11        0.04       14.27     10.68 o 
 -11   0  11      173.75      208.31     52.12 o 
  -9   0  11      228.83      323.87     17.44 o 
  -7   0  11      113.27      232.93     14.64 o 
  -5   0  11      381.63      440.52     16.62 o 
  -3   0  11      333.85      378.44     14.09 o 
  -1   0  11      250.18      258.42     16.75 o 
   1   0  11     1270.04     1173.46     39.41 o 
   3   0  11       12.50       27.46      6.40 o 
   5   0  11      437.29      441.12     26.46 o 
 -14   1  11       16.00       23.64     11.99 o 
 -13   1  11        5.78       26.42     15.29 o 
 -12   1  11        0.55        8.63      6.63 o 
 -11   1  11       17.94       25.89      8.68 o 
 -10   1  11       10.59       12.31      5.91 o 
  -9   1  11      330.62      305.74     13.42 o 
  -8   1  11      929.09      792.89     16.43 o 
  -7   1  11     2212.92     2117.70     26.91 o 
  -6   1  11       72.33       75.61     11.37 o 
  -5   1  11     2050.01     2005.80     26.07 o 
  -4   1  11      333.45      329.31      9.59 o 
  -3   1  11     1404.74     1424.18     22.30 o 
  -2   1  11      574.56      521.46     14.38 o 
  -1   1  11      373.73      354.46     11.48 o 
   0   1  11      345.14      396.85     11.99 o 
   1   1  11      919.52      856.57     14.83 o 
   2   1  11       12.09       12.58      4.04 o 
   3   1  11      368.83      363.25     10.59 o 
   4   1  11       50.03       56.80      5.52 o 
   5   1  11       44.08       47.31      6.42 o 
   6   1  11        0.24        0.40      8.91 o 
 -14   2  11       42.26       65.73     10.35 o 
 -13   2  11      147.67      175.63     24.10 o 
 -12   2  11       22.56       44.84      8.60 o 
 -11   2  11       16.99       39.67      8.03 o 
 -10   2  11       29.00       23.41      6.55 o 
  -9   2  11       22.59       38.46      6.05 o 
  -8   2  11      380.12      390.61     14.74 o 
  -7   2  11        2.72       45.21     22.10 o 
  -6   2  11      995.69      935.31     17.40 o 
  -5   2  11        0.39       12.18      6.34 o 
  -4   2  11      626.54      593.34     11.99 o 
  -3   2  11       74.97       91.54      6.28 o 
  -2   2  11      141.24      146.68      7.10 o 
  -1   2  11      285.17      286.30     11.02 o 
   0   2  11        3.33       13.49      4.88 o 
   1   2  11       33.50       37.60      5.81 o 
   2   2  11      156.49      168.96      9.35 o 
   3   2  11       38.55       47.22      5.13 o 
   4   2  11       95.47       95.00      7.68 o 
   5   2  11        4.06        1.44      5.26 o 
   6   2  11       31.43       37.57     10.19 o 
 -14   3  11        0.68       18.92     11.52 o 
 -13   3  11        0.27       15.55     15.71 o 
 -12   3  11        3.26       14.98      7.25 o 
 -11   3  11       94.06      116.64     10.89 o 
 -10   3  11       14.40        7.05      9.42 o 
  -9   3  11       64.82       70.84      8.15 o 
  -8   3  11       53.36       53.71      5.86 o 
  -7   3  11       26.64       19.58      6.15 o 
  -6   3  11       91.57      108.55      8.14 o 
  -5   3  11      255.58      266.01      9.90 o 
  -4   3  11        1.63        7.38      3.81 o 
  -3   3  11      708.38      715.42     14.16 o 
  -2   3  11        9.13        7.65      3.72 o 
  -1   3  11      561.27      538.27     21.51 o 
   0   3  11      136.03      158.44      8.98 o 
   1   3  11      282.55      255.09     10.62 o 
   2   3  11      128.78      130.89      8.26 o 
   3   3  11       21.13       23.82      5.68 o 
   4   3  11        9.08        7.74      4.99 o 
   5   3  11        7.75       -0.04      5.75 o 
   6   3  11        3.29        6.90      6.48 o 
 -14   4  11       15.57       24.38      9.14 o 
 -13   4  11        0.03        4.25      7.22 o 
 -12   4  11        5.45       10.92      7.25 o 
 -11   4  11       58.58       53.10      8.65 o 
 -10   4  11       13.53       13.53      9.20 o 
  -9   4  11        7.88       16.50      5.96 o 
  -8   4  11       29.82       18.86      5.24 o 
  -7   4  11        3.96       -1.91      5.01 o 
  -6   4  11       19.89       20.84      5.13 o 
  -5   4  11        0.05       -4.38      3.53 o 
  -4   4  11       33.65       25.09      4.52 o 
  -3   4  11        4.33        3.92      3.86 o 
  -2   4  11       78.83       82.66      6.48 o 
  -1   4  11      127.72      111.61     14.38 o 
   0   4  11      165.98      171.91      9.16 o 
   1   4  11      399.37      420.63     12.99 o 
   2   4  11        4.42       13.21      5.12 o 
   3   4  11       55.90       70.88      7.31 o 
   4   4  11        0.00       -6.88      4.69 o 
   5   4  11       50.21       40.77      7.43 o 
   6   4  11        2.60       -1.41      6.56 o 
 -13   5  11        5.98        7.28     10.40 o 
 -12   5  11        2.50        2.88     10.40 o 
 -11   5  11      135.66      102.05     11.13 o 
 -10   5  11        1.09        3.15      6.65 o 
  -9   5  11       12.30       20.92      7.01 o 
  -8   5  11       13.47       21.48      5.92 o 
  -7   5  11      170.80      159.15     11.13 o 
  -6   5  11       35.06       23.87      6.81 o 
  -5   5  11     1835.22     1780.58     27.87 o 
  -4   5  11       19.93       25.27      4.64 o 
  -3   5  11     1419.12     1443.65     26.23 o 
  -2   5  11      244.48      231.05      8.87 o 
  -1   5  11        7.62        7.73      5.16 o 
   0   5  11       54.59       59.20      6.52 o 
   1   5  11       23.29       18.84      5.19 o 
   2   5  11       53.40       48.95      6.42 o 
   3   5  11      167.50      160.65     13.01 o 
   4   5  11        1.04       -3.38      6.09 o 
   5   5  11        4.16        0.37      6.29 o 
 -13   6  11        2.43       11.69      8.67 o 
 -12   6  11      154.54      157.24     14.23 o 
 -11   6  11       34.39       31.98     17.37 o 
 -10   6  11       21.17       20.01      8.33 o 
  -9   6  11       28.14       22.03     11.86 o 
  -8   6  11       54.79       30.32      8.14 o 
  -7   6  11       57.84       44.53      7.31 o 
  -6   6  11        1.56        2.28      5.71 o 
  -5   6  11       31.65       48.05      6.36 o 
  -4   6  11       31.78       33.01      5.43 o 
  -3   6  11      671.65      637.60     13.67 o 
  -2   6  11       15.52       27.47      4.78 o 
  -1   6  11      213.29      186.51     16.15 o 
   0   6  11        3.86        6.93      5.32 o 
   1   6  11       64.19       43.28      6.36 o 
   2   6  11       86.25       79.58      7.37 o 
   3   6  11       92.45       67.10      7.58 o 
   4   6  11       52.03       52.05      9.45 o 
   5   6  11       34.44       52.21     10.21 o 
 -12   7  11       29.92       31.52      8.93 o 
 -11   7  11       56.53       60.11     11.44 o 
 -10   7  11        1.39        0.85      7.94 o 
  -9   7  11      222.57      175.16     14.60 o 
  -8   7  11      126.46      118.17     22.88 o 
  -7   7  11      519.80      446.51     20.87 o 
  -6   7  11      268.75      239.46     13.19 o 
  -5   7  11      517.26      541.61     15.33 o 
  -4   7  11      117.85      128.44      8.35 o 
  -3   7  11      707.75      713.98     14.58 o 
  -2   7  11       74.26       77.14      9.54 o 
  -1   7  11      377.76      365.79     14.31 o 
   0   7  11       84.84      103.83     10.89 o 
   1   7  11      139.49      140.79     16.97 o 
   2   7  11       17.31       15.50      5.61 o 
   3   7  11       24.28       42.08      9.27 o 
   4   7  11      119.51      114.92     11.90 o 
 -12   8  11        2.01       -6.07      7.33 o 
 -11   8  11        9.45        8.88      7.68 o 
 -10   8  11       22.81       10.77      8.14 o 
  -9   8  11       28.60       33.86     15.25 o 
  -8   8  11      170.04      172.52     25.85 o 
  -7   8  11       47.26       39.37      9.53 o 
  -6   8  11      514.29      496.58     22.07 o 
  -5   8  11       35.02       40.43      6.34 o 
  -4   8  11       77.27       66.16      6.77 o 
  -3   8  11        3.08        1.31      3.73 o 
  -2   8  11      262.46      237.89     11.92 o 
  -1   8  11       36.79       32.41      6.43 o 
   0   8  11        6.54       -0.10      5.57 o 
   1   8  11      106.50      104.62     10.46 o 
   2   8  11       25.89       26.15     10.37 o 
   3   8  11       80.56       89.77     11.39 o 
   4   8  11       22.03       34.98     10.59 o 
 -11   9  11       11.45       24.50      9.09 o 
 -10   9  11        1.15        2.69      7.83 o 
  -9   9  11      121.46      146.33     14.00 o 
  -8   9  11        9.94        7.52     18.60 o 
  -7   9  11      159.37      147.12     13.84 o 
  -6   9  11        2.40        7.32      7.33 o 
  -5   9  11       44.68       46.04      7.34 o 
  -4   9  11       26.99       22.35      6.12 o 
  -3   9  11       25.38       12.42      6.33 o 
  -2   9  11       23.32       36.53      7.92 o 
  -1   9  11        8.63        8.67     10.23 o 
   0   9  11        2.62        8.24      9.24 o 
   1   9  11       13.85        8.67     10.13 o 
   2   9  11       52.68       68.61     13.47 o 
   3   9  11      214.12      257.08     27.54 o 
 -10  10  11        0.39        3.58      9.32 o 
  -9  10  11      126.41      127.17     13.63 o 
  -8  10  11        3.58        2.62      7.22 o 
  -7  10  11        3.85       -1.35      7.23 o 
  -6  10  11      108.32      104.23     12.87 o 
  -5  10  11       54.48       64.64     11.98 o 
  -4  10  11       89.93      108.57     11.40 o 
  -3  10  11      149.16      164.20     12.21 o 
  -2  10  11       55.19       60.92      8.85 o 
  -1  10  11        4.62        7.50      7.09 o 
   0  10  11      119.14      144.59     12.65 o 
   1  10  11       60.42       48.25     12.27 o 
   2  10  11       20.31       40.06     11.94 o 
  -9  11  11        2.60        7.11     12.29 o 
  -8  11  11        3.43        2.10     11.02 o 
  -7  11  11       45.37       53.57     10.98 o 
  -6  11  11       66.51       64.49     12.71 o 
  -5  11  11      187.10      221.38     17.95 o 
  -4  11  11        8.69        8.12     15.68 o 
  -3  11  11      119.01      136.80     17.37 o 
  -2  11  11        0.09       -5.09      6.60 o 
  -1  11  11        8.88        8.35      7.31 o 
   0  11  11       15.64       10.87     10.47 o 
   1  11  11       30.52       29.47     11.58 o 
  -8  12  11        0.01        0.53      8.31 o 
  -7  12  11        7.44        2.26      8.93 o 
  -6  12  11       23.05        0.85      8.99 o 
  -5  12  11      142.36      144.04     15.27 o 
  -4  12  11        0.85        4.35      8.67 o 
  -3  12  11      174.28      169.44     15.80 o 
  -2  12  11        0.42        9.95     11.34 o 
  -1  12  11       29.60        1.69     13.56 o 
   0  12  11       72.25       54.37     14.83 o 
  -5  13  11       13.93       17.32     20.76 o 
  -4  13  11        1.55       -7.43      7.72 o 
  -3  13  11      169.21      163.56     23.73 o 
 -14   0  12        2.35        0.77     27.12 o 
 -12   0  12        3.52       10.64     11.44 o 
 -10   0  12       81.69       83.10     26.69 o 
  -8   0  12     2432.85     2413.31     42.92 o 
  -6   0  12     1934.15     1811.34     34.49 o 
  -4   0  12      545.41      536.44     17.59 o 
  -2   0  12       20.28       20.23      9.27 o 
   0   0  12       80.91       97.70     12.87 o 
   2   0  12      321.52      330.50     14.99 o 
   4   0  12        8.38        6.73      9.37 o 
 -14   1  12        9.60       17.91     11.96 o 
 -13   1  12       22.96       34.25     11.62 o 
 -12   1  12       57.98       61.82     14.80 o 
 -11   1  12        0.35        2.94      6.51 o 
 -10   1  12        0.13       -2.19      8.07 o 
  -9   1  12        6.33       15.71      5.16 o 
  -8   1  12      149.51      171.69     21.67 o 
  -7   1  12       33.71       18.66      5.68 o 
  -6   1  12     1054.65     1026.30     26.11 o 
  -5   1  12      905.14      854.73     16.69 o 
  -4   1  12      404.63      422.56     11.70 o 
  -3   1  12      236.17      241.73      8.91 o 
  -2   1  12      153.05      151.70     10.03 o 
  -1   1  12      119.00       96.59      8.68 o 
   0   1  12      188.09      171.52      9.41 o 
   1   1  12      194.59      202.18      9.99 o 
   2   1  12       28.76       33.72      5.16 o 
   3   1  12       77.05       66.46      9.22 o 
   4   1  12       24.04       33.64      6.17 o 
   5   1  12       44.33       35.42     10.18 o 
 -13   2  12        9.52       29.78     14.92 o 
 -12   2  12        5.91       10.84     10.64 o 
 -11   2  12        3.89        5.47      7.09 o 
 -10   2  12      205.76      177.60     13.33 o 
  -9   2  12       28.52       25.34      5.73 o 
  -8   2  12       29.54       48.88      6.31 o 
  -7   2  12        2.86        1.07      4.49 o 
  -6   2  12       88.72       90.12      7.10 o 
  -5   2  12       60.48       76.25      6.47 o 
  -4   2  12      503.74      522.98     12.89 o 
  -3   2  12      144.16      157.40     10.15 o 
  -2   2  12        0.49        0.00      5.18 o 
  -1   2  12      238.11      235.80     10.47 o 
   0   2  12       55.84       55.46      7.17 o 
   1   2  12       17.22       13.19      5.02 o 
   2   2  12      129.97      157.43     11.34 o 
   3   2  12       41.36       32.80      6.09 o 
   4   2  12        2.00        4.53      5.20 o 
   5   2  12       75.16      110.68     12.55 o 
 -13   3  12      109.32      123.23     19.45 o 
 -12   3  12        0.43        3.55      6.72 o 
 -11   3  12        3.82        5.46      7.01 o 
 -10   3  12       33.13       49.72      8.99 o 
  -9   3  12      239.39      271.17     16.12 o 
  -8   3  12      343.64      350.52     12.21 o 
  -7   3  12        3.66        9.94      4.64 o 
  -6   3  12       45.30       35.86      5.59 o 
  -5   3  12        0.01       -5.55      3.70 o 
  -4   3  12        0.57       -4.23      3.67 o 
  -3   3  12        0.04        5.15      4.23 o 
  -2   3  12      258.81      258.15     10.96 o 
  -1   3  12      123.97      112.11      8.23 o 
   0   3  12      363.95      326.57     12.51 o 
   1   3  12       27.64       43.61      6.15 o 
   2   3  12      121.37      119.93      8.86 o 
   3   3  12      170.63      149.71     10.39 o 
   4   3  12       71.70       70.56      8.39 o 
   5   3  12       16.89        3.22      7.78 o 
 -13   4  12        0.21       12.28     10.52 o 
 -12   4  12       34.15       48.09      9.18 o 
 -11   4  12       20.16       19.67      9.12 o 
 -10   4  12       13.40       23.48      9.25 o 
  -9   4  12       47.67       45.27      9.18 o 
  -8   4  12        7.80       -2.22      6.27 o 
  -7   4  12        0.09       -3.57      4.26 o 
  -6   4  12       84.58       96.23      8.09 o 
  -5   4  12      206.32      155.66      8.35 o 
  -4   4  12       58.39       53.72      7.43 o 
  -3   4  12        3.39        3.05      3.86 o 
  -2   4  12       20.78       12.53      4.85 o 
  -1   4  12      463.42      448.22     14.25 o 
   0   4  12      590.12      566.65     15.18 o 
   1   4  12       40.91       37.05      6.16 o 
   2   4  12       11.16       10.47      5.43 o 
   3   4  12       48.13       42.21      6.48 o 
   4   4  12       45.18       37.84      7.92 o 
 -13   5  12        7.75        7.86     13.24 o 
 -12   5  12        0.08        2.90     13.19 o 
 -11   5  12       20.87       25.08      9.71 o 
 -10   5  12        2.19        5.04      8.20 o 
  -9   5  12       41.62       34.43      8.18 o 
  -8   5  12       47.16       22.94      8.67 o 
  -7   5  12       98.60       93.44     10.23 o 
  -6   5  12      578.81      581.24     15.49 o 
  -5   5  12        4.05        4.87      4.22 o 
  -4   5  12      192.41      175.93      9.75 o 
  -3   5  12       10.29        4.38      3.98 o 
  -2   5  12        4.04        5.20      5.18 o 
  -1   5  12       35.18       65.09      9.30 o 
   0   5  12       13.48       13.67      5.35 o 
   1   5  12       45.76       43.77      6.42 o 
   2   5  12        3.60        4.22      5.07 o 
   3   5  12       67.95       74.13     11.14 o 
   4   5  12       52.65       48.14     14.82 o 
 -12   6  12       13.55       22.91      9.53 o 
 -11   6  12        6.32        9.75      9.75 o 
 -10   6  12       62.46       49.31      9.98 o 
  -9   6  12        0.35       -4.94      6.87 o 
  -8   6  12      109.11       89.34     11.58 o 
  -7   6  12       79.08       65.97     10.59 o 
  -6   6  12       87.27       73.90     14.22 o 
  -5   6  12       75.75       76.14      7.09 o 
  -4   6  12      546.09      547.74     13.49 o 
  -3   6  12        1.06        0.20      4.00 o 
  -2   6  12      227.15      210.27      8.97 o 
  -1   6  12      353.79      334.44     14.24 o 
   0   6  12       77.22       65.00      8.25 o 
   1   6  12        4.79        7.54      5.37 o 
   2   6  12      170.38      189.44     11.49 o 
   3   6  12       84.75       81.54     12.04 o 
   4   6  12        0.43        3.79     10.29 o 
 -12   7  12       14.56       19.79      9.16 o 
 -11   7  12        2.37        7.19      8.31 o 
 -10   7  12       54.13       36.64     10.13 o 
  -9   7  12       72.36       75.67     11.07 o 
  -8   7  12       60.45       69.93     10.98 o 
  -7   7  12       50.55       41.28      9.87 o 
  -6   7  12      369.16      337.54     19.75 o 
  -5   7  12       33.54       37.62      6.61 o 
  -4   7  12      488.41      496.34     14.35 o 
  -3   7  12       93.26       67.83      6.17 o 
  -2   7  12      237.52      232.67     21.76 o 
  -1   7  12       18.04       20.69      6.55 o 
   0   7  12       63.97       64.55     10.93 o 
   1   7  12        4.07        3.37      7.09 o 
   2   7  12       84.13       82.72     11.12 o 
   3   7  12       68.81       78.04     12.51 o 
 -11   8  12       41.23       41.53     10.17 o 
 -10   8  12        0.57       -7.40      7.52 o 
  -9   8  12       66.30       91.76     11.94 o 
  -8   8  12       10.13        6.33      8.05 o 
  -7   8  12       64.11       60.48     11.40 o 
  -6   8  12       87.24       86.82     11.94 o 
  -5   8  12       25.10       24.42      5.55 o 
  -4   8  12       49.93       66.67      6.73 o 
  -3   8  12      296.49      280.94     15.78 o 
  -2   8  12       26.03       23.58      7.54 o 
  -1   8  12      187.84      173.85     21.34 o 
   0   8  12      112.09      109.52     14.13 o 
   1   8  12       59.14       48.02     11.98 o 
   2   8  12       59.94       72.36     13.74 o 
 -10   9  12       24.13       15.68     19.07 o 
  -9   9  12       32.73       34.22      9.98 o 
  -8   9  12       57.19       56.83     15.25 o 
  -7   9  12        2.69        0.00     11.02 o 
  -6   9  12        1.61        8.74      9.75 o 
  -5   9  12      172.04      192.46     24.15 o 
  -4   9  12       83.10       86.13      9.80 o 
  -3   9  12       81.98      102.61     11.19 o 
  -2   9  12      167.06      150.18     12.02 o 
  -1   9  12        5.20       12.01      9.35 o 
   0   9  12       30.88       40.70      8.85 o 
   1   9  12       40.70       40.66     11.94 o 
   2   9  12        0.86        6.60      9.87 o 
  -9  10  12        3.91       -0.51      8.33 o 
  -8  10  12       82.43       70.18     11.81 o 
  -7  10  12       49.86       67.72     11.94 o 
  -6  10  12      143.55      153.22     15.80 o 
  -5  10  12        5.07        4.66      8.39 o 
  -4  10  12       12.37       24.68     11.86 o 
  -3  10  12        0.01        5.79      8.82 o 
  -2  10  12        1.03       -3.46      6.73 o 
  -1  10  12      341.05      378.19     18.48 o 
   0  10  12       76.14       80.01     13.14 o 
  -8  11  12       12.80       19.09      9.53 o 
  -7  11  12       79.50       89.75     13.63 o 
  -6  11  12       48.87       47.02     11.67 o 
  -5  11  12       10.99        6.34      8.67 o 
  -4  11  12       60.82       99.38     13.14 o 
  -3  11  12       24.95       25.42      9.59 o 
  -2  11  12      121.69      124.74     16.05 o 
  -1  11  12      133.21      165.14     17.35 o 
  -4  12  12       17.29       12.48     16.53 o 
 -13   0  13        0.23        3.25     14.83 o 
 -11   0  13      268.20      282.75     56.36 o 
  -9   0  13        8.26       -1.90     20.76 o 
  -7   0  13     1501.61     1465.58     31.95 o 
  -5   0  13      446.59      463.72     17.50 o 
  -3   0  13     1924.97     1914.46     56.78 o 
  -1   0  13      105.18      107.88     13.47 o 
   1   0  13       44.01       91.37     12.87 o 
   3   0  13       71.03       80.19     13.14 o 
 -13   1  13       35.67       61.57     20.67 o 
 -12   1  13        0.25       12.00      8.72 o 
 -11   1  13        2.23       12.59      9.05 o 
 -10   1  13       34.13       47.12      9.43 o 
  -9   1  13       40.35       50.69      8.89 o 
  -8   1  13      178.62      182.47      9.98 o 
  -7   1  13      142.92      187.95     15.10 o 
  -6   1  13      316.70      315.64     11.25 o 
  -5   1  13      765.46      690.73     15.29 o 
  -4   1  13       13.04       36.87      5.48 o 
  -3   1  13      567.06      545.03     18.49 o 
  -2   1  13      216.91      230.56     12.92 o 
  -1   1  13       75.23       97.13      9.42 o 
   0   1  13       84.37       90.14     12.32 o 
   1   1  13       12.02        8.31      6.59 o 
   2   1  13        0.42        4.15      5.17 o 
   3   1  13       55.66       55.36      8.58 o 
 -13   2  13        5.13       49.48     22.69 o 
 -12   2  13        1.98       12.84      7.75 o 
 -11   2  13       56.32       75.34     10.51 o 
 -10   2  13       18.22       25.12      8.10 o 
  -9   2  13       57.63       83.55      9.90 o 
  -8   2  13       42.24       47.02      7.11 o 
  -7   2  13      729.01      626.33     15.61 o 
  -6   2  13        2.34        8.55      4.71 o 
  -5   2  13      316.71      302.70     10.80 o 
  -4   2  13      287.34      287.85     10.71 o 
  -3   2  13      255.94      211.95     10.85 o 
  -2   2  13       36.11       60.04      7.98 o 
  -1   2  13        0.76        0.23      4.82 o 
   0   2  13        0.03       -1.74      4.91 o 
   1   2  13      193.17      204.13     10.81 o 
   2   2  13        1.98        0.26      5.24 o 
   3   2  13      102.77      101.01      8.45 o 
 -13   3  13        0.86        2.37     11.13 o 
 -12   3  13        3.55       15.01      9.91 o 
 -11   3  13       32.28       33.81      8.56 o 
 -10   3  13       50.64       65.00     10.03 o 
  -9   3  13      244.74      284.77     18.57 o 
  -8   3  13       66.69       66.81      8.03 o 
  -7   3  13      183.36      171.29     10.93 o 
  -6   3  13       32.93       30.65      5.53 o 
  -5   3  13       75.77       72.31      7.28 o 
  -4   3  13       40.82       31.76      6.11 o 
  -3   3  13       57.65       48.73      6.51 o 
  -2   3  13      176.11      171.63     12.33 o 
  -1   3  13        2.20        3.04      5.05 o 
   0   3  13        2.29        6.01      5.04 o 
   1   3  13       31.78       39.60      7.86 o 
   2   3  13       11.20       26.25      6.27 o 
   3   3  13       70.56       64.83      7.82 o 
 -12   4  13        0.38        3.56      8.64 o 
 -11   4  13       15.33       13.70     11.99 o 
 -10   4  13       73.69       92.82     11.38 o 
  -9   4  13      149.65      152.54     13.40 o 
  -8   4  13      159.46      142.24     11.90 o 
  -7   4  13      725.72      715.97     18.48 o 
  -6   4  13        1.05        1.68      5.60 o 
  -5   4  13      104.62       82.54      7.08 o 
  -4   4  13       10.65        9.09      5.10 o 
  -3   4  13       26.24       37.12      5.94 o 
  -2   4  13      103.68      102.77     11.62 o 
  -1   4  13      223.57      216.10     10.64 o 
   0   4  13      141.28      161.29      9.81 o 
   1   4  13        4.31       10.38      5.65 o 
   2   4  13       26.40       27.72      6.46 o 
   3   4  13       14.69       21.24      9.43 o 
 -12   5  13       40.83       56.38     12.23 o 
 -11   5  13       20.63       40.07     16.44 o 
 -10   5  13       22.51       26.52     15.84 o 
  -9   5  13        4.45       23.67      8.75 o 
  -8   5  13       40.10       61.96      8.40 o 
  -7   5  13        0.02        4.46      5.60 o 
  -6   5  13      142.37      149.79     11.22 o 
  -5   5  13      164.39      141.78      9.31 o 
  -4   5  13        3.48        7.33      4.86 o 
  -3   5  13      546.60      550.52     15.24 o 
  -2   5  13      171.18      189.78     15.06 o 
  -1   5  13       65.68       75.42      8.42 o 
   0   5  13        0.84       -1.01      5.31 o 
   1   5  13        3.47        4.73      5.63 o 
   2   5  13       13.60       16.63      7.75 o 
 -11   6  13       34.20       31.09     10.37 o 
 -10   6  13       54.66       46.76     10.79 o 
  -9   6  13       33.01       39.53     10.13 o 
  -8   6  13       59.68       59.37     10.79 o 
  -7   6  13       68.32       63.21      8.63 o 
  -6   6  13      270.33      245.47     13.49 o 
  -5   6  13       24.45       13.86      7.62 o 
  -4   6  13        3.26        3.22      4.17 o 
  -3   6  13      186.12      172.88      8.93 o 
  -2   6  13        3.57        0.50      5.65 o 
  -1   6  13      136.34      144.12     16.39 o 
   0   6  13        5.80       -1.71      7.80 o 
   1   6  13       38.51       42.60      8.54 o 
   2   6  13       21.38       22.93      9.21 o 
 -11   7  13        3.43        7.35      9.16 o 
 -10   7  13      135.22      167.37     16.28 o 
  -9   7  13       25.19       25.08      9.53 o 
  -8   7  13       77.83       54.30     10.98 o 
  -7   7  13       67.48       82.00      9.07 o 
  -6   7  13       23.62       22.82      6.53 o 
  -5   7  13      458.76      381.04     13.73 o 
  -4   7  13        3.67        3.54      5.14 o 
  -3   7  13        0.00       -2.42      6.51 o 
  -2   7  13       37.00       37.80      8.61 o 
  -1   7  13       53.42       35.39      8.63 o 
   0   7  13       84.45       92.06     13.51 o 
   1   7  13        0.54        6.36     10.19 o 
 -10   8  13       20.21       16.02      9.53 o 
  -9   8  13       10.49       13.14     14.83 o 
  -8   8  13      108.22       92.45     13.74 o 
  -7   8  13      202.08      191.34     17.67 o 
  -6   8  13        5.66        4.18      5.41 o 
  -5   8  13      100.97       98.47     10.83 o 
  -4   8  13      174.98      174.85     14.65 o 
  -3   8  13       12.28       20.88      7.80 o 
  -2   8  13       25.06       25.66      8.73 o 
  -1   8  13        8.96       19.58      8.35 o 
   0   8  13        0.08        6.59      8.08 o 
   1   8  13        2.41       -1.93      9.77 o 
  -9   9  13       25.33       39.16     11.02 o 
  -8   9  13       38.65       38.27     10.98 o 
  -7   9  13       15.84       27.45      9.87 o 
  -6   9  13       17.00       20.23      9.53 o 
  -5   9  13       17.84       21.73      9.27 o 
  -4   9  13        1.89       -0.42      7.79 o 
  -3   9  13        0.36       -0.33      7.00 o 
  -2   9  13        8.96        9.74      7.09 o 
  -1   9  13        0.03        1.42      7.16 o 
  -7  10  13       10.62       13.45      8.93 o 
  -6  10  13       42.11       44.11     16.95 o 
  -5  10  13      114.93      106.37     14.67 o 
  -4  10  13        0.02       -3.06      8.33 o 
  -3  10  13       42.73       29.15     10.37 o 
  -2  10  13       30.30       44.07     10.98 o 
 -12   0  14       75.29       86.53     30.51 o 
 -10   0  14        4.23       17.10     25.00 o 
  -8   0  14       97.95       96.45     19.49 o 
  -6   0  14      495.44      413.56     17.50 o 
  -4   0  14      191.71      201.33     15.88 o 
  -2   0  14        4.36        7.97      8.93 o 
   0   0  14       56.14       31.45     11.44 o 
   2   0  14      126.23      118.87     16.05 o 
 -12   1  14       15.00       18.09     10.64 o 
 -11   1  14        4.02       25.66      8.81 o 
 -10   1  14       88.07       84.03     10.45 o 
  -9   1  14        2.48        6.68      6.90 o 
  -8   1  14       53.50       73.83      9.76 o 
  -7   1  14       51.82       39.83      6.37 o 
  -6   1  14       30.23       47.74      5.96 o 
  -5   1  14       20.04       44.48      8.65 o 
  -4   1  14       69.06       64.96      7.56 o 
  -3   1  14      152.91      156.69     11.54 o 
  -2   1  14      123.72      134.11     10.96 o 
  -1   1  14       18.48       18.75      6.86 o 
   0   1  14        1.21        7.65      6.69 o 
   1   1  14       36.32       35.46      6.64 o 
   2   1  14       15.17       30.97      8.08 o 
 -12   2  14       88.53      117.35     12.23 o 
 -11   2  14        6.93       13.02      9.63 o 
 -10   2  14      116.58      119.96     12.84 o 
  -9   2  14       55.78       75.13      9.76 o 
  -8   2  14       70.62       74.09     13.82 o 
  -7   2  14        1.15        1.03      5.10 o 
  -6   2  14      121.80      143.87     10.40 o 
  -5   2  14      410.63      377.46     13.55 o 
  -4   2  14       16.31       21.96      5.40 o 
  -3   2  14      136.06      155.10     12.88 o 
  -2   2  14      164.40      196.82     14.80 o 
  -1   2  14       16.68       13.84      6.88 o 
   0   2  14      143.58      145.95      9.60 o 
   1   2  14        5.66        7.54      5.57 o 
   2   2  14        2.76        3.72      5.73 o 
 -12   3  14       16.00       61.41     17.37 o 
 -11   3  14       11.88       22.45      8.39 o 
 -10   3  14        5.78       16.71      9.66 o 
  -9   3  14       42.15       49.35      8.75 o 
  -8   3  14      132.98      176.59     12.80 o 
  -7   3  14        1.79        5.30      5.21 o 
  -6   3  14        4.67        3.34      5.43 o 
  -5   3  14       45.60       50.54      7.46 o 
  -4   3  14      116.82      109.15      8.90 o 
  -3   3  14       21.14       14.70     12.32 o 
  -2   3  14      510.34      516.39     20.71 o 
  -1   3  14       72.09       71.05      7.77 o 
   0   3  14       78.69       86.80      7.98 o 
   1   3  14        7.04       13.08     10.21 o 
 -11   4  14        8.59       18.28     10.78 o 
 -10   4  14       45.20       68.85     18.23 o 
  -9   4  14       19.97       20.23      8.42 o 
  -8   4  14        0.47        4.26      7.22 o 
  -7   4  14       27.61       26.46      7.64 o 
  -6   4  14       36.03       33.88      7.49 o 
  -5   4  14        0.34        0.51      4.83 o 
  -4   4  14        2.13       -4.93      4.39 o 
  -3   4  14       13.25       17.98      8.94 o 
  -2   4  14        6.88       14.89      6.36 o 
  -1   4  14      108.62      141.50     11.02 o 
   0   4  14       25.71       17.88      6.07 o 
   1   4  14        1.30        1.79      6.86 o 
 -11   5  14        6.98        8.47      8.99 o 
 -10   5  14       47.50       69.09     13.14 o 
  -9   5  14        8.01        1.16      8.47 o 
  -8   5  14       34.06       32.43      7.73 o 
  -7   5  14       68.57       80.68     12.74 o 
  -6   5  14        0.03       -2.35      5.26 o 
  -5   5  14      150.85      158.89     10.52 o 
  -4   5  14        3.32       -4.19      5.87 o 
  -3   5  14      107.74      128.12     12.23 o 
  -2   5  14       12.64       15.40      7.49 o 
  -1   5  14      164.71      185.17     14.46 o 
   0   5  14       25.34       32.26      7.97 o 
   1   5  14       90.91      103.49     10.43 o 
 -10   6  14        5.41        6.33      8.33 o 
  -9   6  14        5.86        9.72      8.93 o 
  -8   6  14       80.35       83.01     10.08 o 
  -7   6  14       32.88       53.11     10.25 o 
  -6   6  14       97.02       88.14     11.38 o 
  -5   6  14        4.22        1.19      4.70 o 
  -4   6  14       37.36       30.41      8.63 o 
  -3   6  14        8.66        9.59      7.43 o 
  -2   6  14       40.08       44.27     10.04 o 
  -1   6  14      176.99      215.51     15.43 o 
   0   6  14       45.30       52.89      9.89 o 
  -9   7  14       90.20       81.80     14.41 o 
  -8   7  14       13.24        9.21      6.81 o 
  -7   7  14       87.59       92.46      9.97 o 
  -6   7  14        1.63        8.74      6.10 o 
  -5   7  14       23.47       13.23      8.27 o 
  -4   7  14      109.89      106.79     24.77 o 
  -3   7  14       16.87       17.73      8.04 o 
  -2   7  14        0.60        2.04      7.63 o 
  -1   7  14       50.38       53.69     10.21 o 
  -8   8  14       14.33       16.63      9.37 o 
  -7   8  14       43.58       60.26     13.14 o 
  -6   8  14       34.64       30.60     10.59 o 
  -5   8  14       74.62       63.53     12.87 o 
  -4   8  14        0.18       -4.75     13.98 o 
  -3   8  14       21.35       26.04      8.42 o 
  -2   8  14        9.62       12.36      7.92 o 
  -6   9  14        1.94        1.69      8.99 o 
  -5   9  14       74.16       71.33     12.71 o 
 -11   0  15      101.47      134.75     22.88 o 
  -9   0  15      311.29      432.48     41.10 o 
  -7   0  15       21.69       24.62     15.25 o 
  -5   0  15      603.86      718.33     28.42 o 
  -3   0  15       58.31       49.25     13.98 o 
  -1   0  15      206.99      210.18     18.58 o 
 -11   1  15       33.84       59.50     16.27 o 
 -10   1  15        1.24       21.69      9.05 o 
  -9   1  15        6.51       25.67      8.32 o 
  -8   1  15        1.95        0.47      7.09 o 
  -7   1  15        8.49       18.72      8.95 o 
  -6   1  15        8.19       16.65      8.42 o 
  -5   1  15       26.76       37.12     16.54 o 
  -4   1  15      350.92      371.97     23.35 o 
  -3   1  15        8.78       31.48     10.36 o 
  -2   1  15      124.12      145.32     11.39 o 
  -1   1  15       16.74        9.32      7.18 o 
   0   1  15        0.10       -0.10      6.89 o 
 -10   2  15       10.48       23.86     10.52 o 
  -9   2  15       51.17       96.16     13.94 o 
  -8   2  15        0.24        3.63      9.73 o 
  -7   2  15        0.55        7.61     11.18 o 
  -6   2  15       21.16       22.53      8.71 o 
  -5   2  15        0.27       10.46      5.75 o 
  -4   2  15        1.26       17.72      5.68 o 
  -3   2  15      474.46      501.26     21.34 o 
  -2   2  15       93.68      107.98     10.57 o 
  -1   2  15       29.50       47.67      8.77 o 
 -10   3  15       27.36       53.83     11.07 o 
  -9   3  15       14.92       -2.10     12.28 o 
  -8   3  15        1.16       -1.32      8.67 o 
  -7   3  15        8.33       -3.48      8.33 o 
  -6   3  15        1.50        9.57      8.85 o 
  -5   3  15       26.20       31.89      7.52 o 
  -4   3  15        1.43       14.03      5.77 o 
  -3   3  15       89.71       81.86     10.70 o 
  -2   3  15       10.41       19.54      8.73 o 
  -1   3  15        9.83        3.77      8.20 o 
 -10   4  15        1.32      -14.12     14.71 o 
  -9   4  15        6.98       11.71      9.77 o 
  -8   4  15       17.58       13.25     12.71 o 
  -7   4  15       17.11        6.06      6.95 o 
  -6   4  15      211.82      229.26     13.87 o 
  -5   4  15      121.84      126.05     11.17 o 
  -4   4  15      107.82      143.15     13.40 o 
  -3   4  15      214.56      234.33     16.13 o 
  -2   4  15       62.14       66.59     10.70 o 
  -1   4  15      174.87      196.20     15.73 o 
  -9   5  15        8.17       19.17     16.10 o 
  -8   5  15       42.00       32.01     13.14 o 
  -7   5  15       29.49       49.96     11.00 o 
  -6   5  15        8.70        8.84      6.11 o 
  -5   5  15        2.79        1.62      6.81 o 
  -4   5  15       42.41       40.82     12.42 o 
  -3   5  15       24.71       46.91      9.61 o 
  -2   5  15       30.04       40.86      9.21 o 
  -8   6  15       35.10       29.38     11.86 o 
  -7   6  15       37.20       24.32      9.25 o 
  -6   6  15        0.01        5.68      8.75 o 
  -5   6  15       16.95       25.48      9.30 o 
  -4   6  15       53.16       60.96     10.47 o 
  -3   6  15       68.05       96.56     12.18 o 
  -8   0  16        0.26       14.41     13.56 o 
  -6   0  16        0.80       -9.32     11.02 o 
  -4   0  16       46.93       53.39     17.80 o 
  -8   1  16      127.18      121.47     16.15 o 
  -7   1  16      140.30      190.06     18.55 o 
  -6   1  16       55.47       65.23     12.87 o 
  -5   1  16        6.69       28.52     10.98 o 
  -4   1  16      348.95      371.77     26.27 o 
  -8   2  16       20.61       28.81     11.58 o 
  -7   2  16        1.93       17.54      9.87 o 
  -6   2  16       53.15       96.58     15.27 o 
  -5   2  16        0.29       10.44      9.98 o 
  -4   2  16        2.09        8.21      7.80 o 
  -7   3  16       20.02       45.81     11.98 o 
  -6   3  16       17.97       29.66     11.39 o 
  -5   3  16        0.39        1.88      9.53 o 
                                                 
